# Supplementary material for: Essential Regulation of Spermatogonial Stem Cell Fate Decisions and Male Fertility by APBB1 via Interaction with KAT5 and GDF15 in Humans and Mice
Source: Research (Wash D C). 2025 Mar 27;8:0647. doi: 10.34133/research.0647 (PMC11948500; doi:10.34133/research.0647)
Supplement: Supplementary 1 — Figs. S1 to S5 Tables S1 to S5 [file research.0647.f1.zip]

Archive with 2 entries (2 files):
- Supplemental Table S3.xlsx
- Supplementary information.docx
