# Supplementary material for: Essential Regulation of Spermatogonial Stem Cell Fate Decisions and Male Fertility by APBB1 via Interaction with KAT5 and GDF15 in Humans and Mice
Source: Research (Wash D C). 2025 Mar 27;8:0647. doi: 10.34133/research.0647 (PMC11948500; doi:10.34133/research.0647)
Supplement: Supplementary 1 — Figs. S1 to S5 Tables S1 to S5 [file research.0647.f1.zip › Supplemental Table S3.xlsx]

## Sheet: Spg markers
genes	p_val	avg_log2FC	pct.1	pct.2	p_val_adj	cluster	genes
NANOS31	7.37e-196	3.32517	0.784	0.15	3.23e-191	Diffing.spg-1	NANOS3
MYCN	6.37e-106	3.27171	0.332	0.036	2.79e-101	Diffing.spg-1	MYCN
MYCNOS	2.21e-73	2.39988	0.323	0.053	9.67e-69	Diffing.spg-1	MYCNOS
DHRS2	5.74e-26	2.01707	0.299	0.113	2.51e-21	Diffing.spg-1	DHRS2
ASB91	7.43e-149	1.87719	0.981	0.393	3.25e-144	Diffing.spg-1	ASB9
ZNF532	4.58e-57	1.85849	0.447	0.127	2e-52	Diffing.spg-1	ZNF532
PHF8	1.85e-88	1.84564	0.814	0.359	8.09e-84	Diffing.spg-1	PHF8
DCAF12L1	3.93e-45	1.73832	0.396	0.119	1.72e-40	Diffing.spg-1	DCAF12L1
BCORL1	9.97e-41	1.72971	0.321	0.087	4.36e-36	Diffing.spg-1	BCORL1
ZEB2	2.71e-51	1.69408	0.423	0.121	1.18e-46	Diffing.spg-1	ZEB2
SLC9A6	1.41e-38	1.67575	0.34	0.101	6.16e-34	Diffing.spg-1	SLC9A6
IGSF8	2.39e-43	1.5741	0.369	0.106	1.04e-38	Diffing.spg-1	IGSF8
BID	8.79e-56	1.56417	0.588	0.222	3.85e-51	Diffing.spg-1	BID
C12orf751	5.29e-71	1.53546	0.863	0.612	2.31e-66	Diffing.spg-1	C12orf75
PQLC31	6.69e-59	1.51778	0.66	0.265	2.93e-54	Diffing.spg-1	PQLC3
DMRT1	3.08e-101	1.48297	0.968	0.667	1.35e-96	Diffing.spg-1	DMRT1
EVPLL1	2.28e-33	1.43709	0.402	0.15	9.96e-29	Diffing.spg-1	EVPLL
NIPA1	6.49e-37	1.42441	0.391	0.13	2.84e-32	Diffing.spg-1	NIPA1
BIK	4.12e-34	1.4209	0.358	0.118	1.8e-29	Diffing.spg-1	BIK
FKBP1B2	3.7e-34	1.41191	0.412	0.15	1.62e-29	Diffing.spg-1	FKBP1B
SMAP21	7.34e-34	1.34943	0.453	0.179	3.21e-29	Diffing.spg-1	SMAP2
PABPC42	7.76e-78	1.34506	0.957	0.765	3.39e-73	Diffing.spg-1	PABPC4
RSPH1	8.36e-46	1.3316	0.582	0.23	3.66e-41	Diffing.spg-1	RSPH1
RP11-792A8.4	1.15e-23	1.30383	0.345	0.141	5.04e-19	Diffing.spg-1	RP11-792A8.4
CARD19	1.95e-52	1.28904	0.747	0.361	8.53e-48	Diffing.spg-1	CARD19
SFRP1	2.14e-44	1.27938	0.682	0.344	9.37e-40	Diffing.spg-1	SFRP1
MSRB11	1.1e-28	1.26776	0.442	0.189	4.82e-24	Diffing.spg-1	MSRB1
RP11-844P9.2	1.65e-22	1.22664	0.307	0.119	7.22e-18	Diffing.spg-1	RP11-844P9.2
GAGE12H	3e-16	1.20543	0.528	0.389	1.31e-11	Diffing.spg-1	GAGE12H
CERS5	2.58e-24	1.19901	0.302	0.108	1.13e-19	Diffing.spg-1	CERS5
CDK5	2.22e-28	1.1778	0.407	0.163	9.71e-24	Diffing.spg-1	CDK5
DMRT3	5.19e-17	1.16482	0.27	0.112	2.27e-12	Diffing.spg-1	DMRT3
HES61	3.8e-32	1.16476	0.652	0.389	1.66e-27	Diffing.spg-1	HES6
PLTP	5.22e-24	1.15795	0.307	0.111	2.29e-19	Diffing.spg-1	PLTP
GALC	2.36e-20	1.13953	0.334	0.142	1.03e-15	Diffing.spg-1	GALC
LAPTM4B	4.66e-45	1.1319	0.817	0.511	2.04e-40	Diffing.spg-1	LAPTM4B
RHOXF11	1.03e-88	1.12953	0.973	0.803	4.51e-84	Diffing.spg-1	RHOXF1
SCPEP1	3.35e-28	1.12634	0.485	0.219	1.46e-23	Diffing.spg-1	SCPEP1
NIPSNAP1	1.08e-15	1.12622	0.272	0.119	4.75e-11	Diffing.spg-1	NIPSNAP1
PYCR1	3.11e-41	1.12484	0.647	0.297	1.36e-36	Diffing.spg-1	PYCR1
ACTL8	3.22e-44	1.11866	0.768	0.409	1.41e-39	Diffing.spg-1	ACTL8
ECE2	4.47e-14	1.10263	0.261	0.119	1.96e-09	Diffing.spg-1	ECE2
FGF14	2.4e-16	1.10021	0.261	0.108	1.05e-11	Diffing.spg-1	FGF14
SCG3	1.38e-17	1.09931	0.275	0.113	6.04e-13	Diffing.spg-1	SCG3
RPSA3	3.95e-96	1.09066	1	0.994	1.73e-91	Diffing.spg-1	RPSA
FRAT2	3.04e-23	1.08653	0.42	0.19	1.33e-18	Diffing.spg-1	FRAT2
RAB4B2	2.65e-33	1.07888	0.671	0.356	1.16e-28	Diffing.spg-1	RAB4B
METTL91	2.43e-32	1.07366	0.623	0.333	1.06e-27	Diffing.spg-1	METTL9
MXRA72	5.04e-28	1.0701	0.534	0.27	2.2e-23	Diffing.spg-1	MXRA7
TMEM55A1	4.03e-17	1.06437	0.396	0.204	1.76e-12	Diffing.spg-1	TMEM55A
TDRD11	2.44e-28	1.05615	0.523	0.237	1.07e-23	Diffing.spg-1	TDRD1
RP5-908M14.91	2.34e-13	1.05249	0.283	0.137	1.03e-08	Diffing.spg-1	RP5-908M14.9
PET1171	5.29e-31	1.05245	0.65	0.344	2.31e-26	Diffing.spg-1	PET117
BAX	2.35e-38	1.0513	0.733	0.392	1.03e-33	Diffing.spg-1	BAX
RP11-545E17.3	8.63e-16	1.0505	0.264	0.11	3.78e-11	Diffing.spg-1	RP11-545E17.3
TKTL1	3.09e-67	1.03407	0.97	0.865	1.35e-62	Diffing.spg-1	TKTL1
SNX242	1.32e-23	1.03241	0.466	0.223	5.79e-19	Diffing.spg-1	SNX24
METAP1D	2.01e-15	1.02965	0.267	0.114	8.79e-11	Diffing.spg-1	METAP1D
ZEB1	1.63e-22	1.02891	0.464	0.224	7.14e-18	Diffing.spg-1	ZEB1
RNU121	9.66e-12	1.02865	0.278	0.142	4.23e-07	Diffing.spg-1	RNU12
TMEM1812	2.02e-26	1.02792	0.493	0.225	8.84e-22	Diffing.spg-1	TMEM181
BEND42	1.04e-29	1.01725	0.693	0.392	4.54e-25	Diffing.spg-1	BEND4
C12orf491	7.08e-35	1.01515	0.755	0.503	3.1e-30	Diffing.spg-1	C12orf49
DPP3	2.13e-26	1.01383	0.518	0.249	9.31e-22	Diffing.spg-1	DPP3
DZANK1	3.4e-18	1.01357	0.369	0.173	1.49e-13	Diffing.spg-1	DZANK1
MTCH1	1.52e-36	1.0125	0.787	0.555	6.67e-32	Diffing.spg-1	MTCH1
PIM1	3.02e-26	1.00697	0.558	0.279	1.32e-21	Diffing.spg-1	PIM1
EPHB61	2.28e-17	1.00371	0.348	0.161	9.96e-13	Diffing.spg-1	EPHB6
G6PD2	2.53e-33	1.00199	0.736	0.426	1.11e-28	Diffing.spg-1	G6PD
MPND2	6.55e-21	1.00124	0.369	0.16	2.87e-16	Diffing.spg-1	MPND
MAFG2	1.27e-26	1.00009	0.65	0.375	5.55e-22	Diffing.spg-1	MAFG
NUDCD2	7.21e-36	0.996463	0.787	0.487	3.16e-31	Diffing.spg-1	NUDCD2
FTL2	7.6e-79	0.99565	0.995	0.942	3.32e-74	Diffing.spg-1	FTL
C2orf76	3.68e-33	0.994199	0.652	0.324	1.61e-28	Diffing.spg-1	C2orf76
ATXN7L3B	6.82e-22	0.991882	0.426	0.195	2.98e-17	Diffing.spg-1	ATXN7L3B
CMC1	6.41e-38	0.990281	0.76	0.428	2.8e-33	Diffing.spg-1	CMC1
ZNF2171	1.8e-21	0.983023	0.466	0.23	7.86e-17	Diffing.spg-1	ZNF217
NENF	1.1e-42	0.980026	0.841	0.717	4.81e-38	Diffing.spg-1	NENF
WDYHV1	2.75e-34	0.979556	0.757	0.445	1.2e-29	Diffing.spg-1	WDYHV1
TMEM203	2.36e-27	0.964343	0.547	0.262	1.03e-22	Diffing.spg-1	TMEM203
CLYBL	5.49e-19	0.964189	0.367	0.166	2.4e-14	Diffing.spg-1	CLYBL
EBLN3	6.9e-22	0.963436	0.52	0.276	3.02e-17	Diffing.spg-1	EBLN3
FAM213A	1.23e-18	0.959818	0.609	0.43	5.38e-14	Diffing.spg-1	FAM213A
GCNT22	2.22e-24	0.956428	0.588	0.32	9.71e-20	Diffing.spg-1	GCNT2
FBLN2	3.96e-18	0.953944	0.353	0.158	1.73e-13	Diffing.spg-1	FBLN2
CCDC28B1	7.5e-24	0.953683	0.418	0.181	3.28e-19	Diffing.spg-1	CCDC28B
CTD-2270L9.4	2.01e-13	0.953034	0.302	0.148	8.78e-09	Diffing.spg-1	CTD-2270L9.4
TXNDC121	1.58e-18	0.950338	0.375	0.173	6.93e-14	Diffing.spg-1	TXNDC12
AC002454.12	7.51e-24	0.950294	0.45	0.202	3.29e-19	Diffing.spg-1	AC002454.1
ZGLP12	9.98e-25	0.948767	0.606	0.332	4.36e-20	Diffing.spg-1	ZGLP1
LEF1	2.9e-15	0.944359	0.296	0.135	1.27e-10	Diffing.spg-1	LEF1
FKBP51	1.67e-19	0.935444	0.464	0.235	7.33e-15	Diffing.spg-1	FKBP5
GSK3A	6.79e-22	0.931851	0.499	0.251	2.97e-17	Diffing.spg-1	GSK3A
SPIRE2	5.49e-13	0.931045	0.305	0.152	2.4e-08	Diffing.spg-1	SPIRE2
C6orf1201	1.02e-16	0.930239	0.388	0.192	4.46e-12	Diffing.spg-1	C6orf120
ATP6V0E22	1.25e-25	0.929874	0.582	0.303	5.45e-21	Diffing.spg-1	ATP6V0E2
RP11-12G12.7	5.64e-12	0.92308	0.305	0.157	2.47e-07	Diffing.spg-1	RP11-12G12.7
SLC25A33	1.37e-37	0.922207	0.827	0.657	5.98e-33	Diffing.spg-1	SLC25A33
COPS7A	8.75e-34	0.919877	0.798	0.491	3.83e-29	Diffing.spg-1	COPS7A
CST31	8.3e-53	0.919073	0.941	0.849	3.63e-48	Diffing.spg-1	CST3
CCNG1	3.93e-13	0.915909	0.283	0.136	1.72e-08	Diffing.spg-1	CCNG1
CAPG1	6.08e-35	0.914473	0.836	0.568	2.66e-30	Diffing.spg-1	CAPG
SUCLG21	3.33e-20	0.914329	0.367	0.16	1.46e-15	Diffing.spg-1	SUCLG2
FAM210B	8.14e-13	0.910754	0.318	0.163	3.56e-08	Diffing.spg-1	FAM210B
SRM	1.42e-29	0.907568	0.836	0.714	6.23e-25	Diffing.spg-1	SRM
DNAJC3-AS1	1.61e-11	0.907227	0.296	0.154	7.04e-07	Diffing.spg-1	DNAJC3-AS1
ERLEC1	1.67e-29	0.901152	0.779	0.488	7.31e-25	Diffing.spg-1	ERLEC1
MAP4K12	5.09e-15	0.893706	0.345	0.169	2.23e-10	Diffing.spg-1	MAP4K1
GTPBP62	3.7e-18	0.893198	0.485	0.267	1.62e-13	Diffing.spg-1	GTPBP6
PRUNE	1.66e-12	0.891721	0.264	0.124	7.26e-08	Diffing.spg-1	PRUNE
DDB2	3.35e-15	0.891333	0.34	0.163	1.46e-10	Diffing.spg-1	DDB2
STX4	1.59e-15	0.890739	0.288	0.129	6.96e-11	Diffing.spg-1	STX4
MMP15	1.85e-11	0.890702	0.261	0.127	8.07e-07	Diffing.spg-1	MMP15
COX20	1.28e-58	0.889339	0.965	0.745	5.58e-54	Diffing.spg-1	COX20
GABRD1	3.81e-21	0.889149	0.458	0.222	1.67e-16	Diffing.spg-1	GABRD
SAGE1	8.72e-20	0.886955	0.332	0.138	3.82e-15	Diffing.spg-1	SAGE1
UBALD1	3.97e-17	0.874948	0.45	0.238	1.74e-12	Diffing.spg-1	UBALD1
PDK3	2.23e-19	0.873461	0.442	0.219	9.74e-15	Diffing.spg-1	PDK3
TCEA21	6.35e-26	0.872459	0.712	0.462	2.78e-21	Diffing.spg-1	TCEA2
STX7	4.49e-24	0.869923	0.582	0.297	1.97e-19	Diffing.spg-1	STX7
ERGIC3	2.5e-50	0.868088	0.973	0.778	1.1e-45	Diffing.spg-1	ERGIC3
EIF4EBP1	1.37e-21	0.86609	0.585	0.329	6.01e-17	Diffing.spg-1	EIF4EBP1
THEM61	8.13e-11	0.864323	0.31	0.17	3.56e-06	Diffing.spg-1	THEM6
CLPTM1L	2.57e-28	0.862656	0.752	0.485	1.12e-23	Diffing.spg-1	CLPTM1L
LRRC231	6.3e-18	0.86206	0.442	0.225	2.76e-13	Diffing.spg-1	LRRC23
IRAK1	4e-14	0.85952	0.261	0.113	1.75e-09	Diffing.spg-1	IRAK1
WIZ1	2.2e-17	0.859389	0.48	0.273	9.61e-13	Diffing.spg-1	WIZ
CCDC1601	5.01e-12	0.85773	0.318	0.165	2.19e-07	Diffing.spg-1	CCDC160
RBM47	4.84e-16	0.855853	0.313	0.141	2.12e-11	Diffing.spg-1	RBM47
TRAPPC1	2.27e-39	0.855436	0.854	0.466	9.95e-35	Diffing.spg-1	TRAPPC1
KLHL21	3.35e-12	0.854895	0.275	0.132	1.46e-07	Diffing.spg-1	KLHL21
YDJC	9.81e-25	0.854828	0.499	0.228	4.29e-20	Diffing.spg-1	YDJC
ARHGEF191	7.91e-16	0.851067	0.332	0.152	3.46e-11	Diffing.spg-1	ARHGEF19
FECH	1.24e-09	0.849942	0.253	0.133	5.44e-05	Diffing.spg-1	FECH
LAMTOR21	5.96e-26	0.849149	0.736	0.474	2.61e-21	Diffing.spg-1	LAMTOR2
EFHD1	2.13e-15	0.848134	0.348	0.168	9.34e-11	Diffing.spg-1	EFHD1
GLYCTK	4.04e-12	0.848109	0.275	0.135	1.77e-07	Diffing.spg-1	GLYCTK
CMTM71	1.62e-19	0.843509	0.491	0.259	7.07e-15	Diffing.spg-1	CMTM7
VANGL11	6.87e-16	0.842026	0.332	0.153	3.01e-11	Diffing.spg-1	VANGL1
TPST21	7.87e-23	0.840349	0.563	0.299	3.44e-18	Diffing.spg-1	TPST2
EIF2AK41	4.61e-23	0.835674	0.612	0.335	2.02e-18	Diffing.spg-1	EIF2AK4
CTSF2	5.93e-26	0.832075	0.741	0.505	2.6e-21	Diffing.spg-1	CTSF
RFXAP	1.9e-18	0.831313	0.509	0.279	8.31e-14	Diffing.spg-1	RFXAP
ZYX	3.03e-12	0.82997	0.296	0.147	1.33e-07	Diffing.spg-1	ZYX
COA3	1.36e-25	0.829663	0.722	0.436	5.93e-21	Diffing.spg-1	COA3
NIPSNAP3A	4.67e-13	0.829173	0.318	0.158	2.04e-08	Diffing.spg-1	NIPSNAP3A
CCNA2	6.2e-19	0.828765	0.493	0.258	2.71e-14	Diffing.spg-1	CCNA2
KIT	7.65e-14	0.828631	0.251	0.108	3.35e-09	Diffing.spg-1	KIT
CYC1	3.54e-34	0.828128	0.876	0.616	1.55e-29	Diffing.spg-1	CYC1
C20orf27	6.4e-30	0.827927	0.76	0.446	2.8e-25	Diffing.spg-1	C20orf27
USP3	3.13e-16	0.82786	0.555	0.347	1.37e-11	Diffing.spg-1	USP3
CDR21	3.91e-13	0.827732	0.356	0.186	1.71e-08	Diffing.spg-1	CDR2
ZNF668	1.01e-09	0.826178	0.323	0.185	4.43e-05	Diffing.spg-1	ZNF668
MMP24-AS11	2.18e-16	0.824794	0.507	0.302	9.52e-12	Diffing.spg-1	MMP24-AS1
DYX1C11	7.55e-15	0.82463	0.536	0.334	3.3e-10	Diffing.spg-1	DYX1C1
FAM25G1	5.57e-10	0.820836	0.307	0.173	2.44e-05	Diffing.spg-1	FAM25G
NFE2L22	1.56e-21	0.818359	0.601	0.338	6.81e-17	Diffing.spg-1	NFE2L2
RRP9	3.93e-19	0.816683	0.598	0.36	1.72e-14	Diffing.spg-1	RRP9
CMIP	3.01e-16	0.815439	0.372	0.181	1.32e-11	Diffing.spg-1	CMIP
IGFBP2	3.98e-31	0.810331	0.841	0.715	1.74e-26	Diffing.spg-1	IGFBP2
CCDC88C1	1.39e-16	0.809608	0.472	0.257	6.07e-12	Diffing.spg-1	CCDC88C
AGPAT5	7.55e-14	0.809124	0.337	0.167	3.3e-09	Diffing.spg-1	AGPAT5
ZNF720	2.78e-16	0.808323	0.474	0.261	1.22e-11	Diffing.spg-1	ZNF720
TPM22	2.46e-30	0.804561	0.749	0.465	1.07e-25	Diffing.spg-1	TPM2
NME2	0.000199358	0.80202	0.412	0.328	1	Diffing.spg-1	NME2
MAML1	3.78e-12	0.80012	0.267	0.127	1.65e-07	Diffing.spg-1	MAML1
C1orf21	6.62e-18	0.800004	0.528	0.294	2.9e-13	Diffing.spg-1	C1orf21
RAI141	8.22e-15	0.79963	0.377	0.194	3.6e-10	Diffing.spg-1	RAI14
COX8A1	6.16e-28	0.79743	0.771	0.494	2.7e-23	Diffing.spg-1	COX8A
NAA101	6.56e-27	0.796815	0.73	0.465	2.87e-22	Diffing.spg-1	NAA10
NUDT1	6.04e-30	0.796665	0.844	0.602	2.64e-25	Diffing.spg-1	NUDT1
PLGRKT	2.36e-11	0.794925	0.31	0.161	1.03e-06	Diffing.spg-1	PLGRKT
FAM221A	1.58e-16	0.794552	0.588	0.364	6.92e-12	Diffing.spg-1	FAM221A
ZNF57	4.47e-16	0.79341	0.423	0.221	1.96e-11	Diffing.spg-1	ZNF57
COL4A2	2.98e-11	0.786427	0.31	0.162	1.3e-06	Diffing.spg-1	COL4A2
ITGAE	1.05e-23	0.786255	0.73	0.465	4.61e-19	Diffing.spg-1	ITGAE
C16orf74	2.59e-12	0.782788	0.299	0.147	1.13e-07	Diffing.spg-1	C16orf74
ABI11	2.41e-09	0.778258	0.307	0.174	0.000105472	Diffing.spg-1	ABI1
NME41	2.03e-22	0.777242	0.679	0.406	8.88e-18	Diffing.spg-1	NME4
CKAP41	3.09e-16	0.777232	0.407	0.205	1.35e-11	Diffing.spg-1	CKAP4
BPGM	1.49e-15	0.776118	0.571	0.339	6.54e-11	Diffing.spg-1	BPGM
CFAP74	1.73e-10	0.773948	0.315	0.175	7.55e-06	Diffing.spg-1	CFAP74
RPL10A	4.38e-59	0.772129	0.989	0.965	1.91e-54	Diffing.spg-1	RPL10A
PNMA1	1.68e-22	0.771781	0.636	0.362	7.37e-18	Diffing.spg-1	PNMA1
TARBP2	5.64e-14	0.770466	0.388	0.205	2.47e-09	Diffing.spg-1	TARBP2
TRIM16L	1.29e-11	0.767837	0.264	0.127	5.63e-07	Diffing.spg-1	TRIM16L
LIMK12	2.32e-15	0.767822	0.464	0.255	1.01e-10	Diffing.spg-1	LIMK1
C18orf8	8.3e-12	0.764526	0.423	0.258	3.63e-07	Diffing.spg-1	C18orf8
GOT2	2.47e-12	0.763654	0.307	0.152	1.08e-07	Diffing.spg-1	GOT2
LINC012512	4.3e-11	0.762872	0.323	0.177	1.88e-06	Diffing.spg-1	LINC01251
MYCBP1	7.17e-35	0.762719	0.919	0.702	3.14e-30	Diffing.spg-1	MYCBP
ZBTB39	2.87e-12	0.761202	0.369	0.197	1.26e-07	Diffing.spg-1	ZBTB39
CDC25A	5.54e-14	0.759205	0.434	0.243	2.42e-09	Diffing.spg-1	CDC25A
WDR59	1.01e-15	0.758807	0.426	0.22	4.43e-11	Diffing.spg-1	WDR59
FDXR	6.92e-10	0.758537	0.275	0.145	3.03e-05	Diffing.spg-1	FDXR
NSG11	2.08e-15	0.757831	0.464	0.256	9.1e-11	Diffing.spg-1	NSG1
PARS2	8.83e-12	0.75688	0.329	0.171	3.86e-07	Diffing.spg-1	PARS2
FRS3	9.25e-09	0.756	0.283	0.16	0.00040481	Diffing.spg-1	FRS3
B4GALT4	9.46e-10	0.753203	0.288	0.157	4.14e-05	Diffing.spg-1	B4GALT4
AC093323.3	6.06e-13	0.752187	0.318	0.154	2.65e-08	Diffing.spg-1	AC093323.3
CCDC39	5.91e-11	0.750847	0.259	0.127	2.59e-06	Diffing.spg-1	CCDC39
DAZAP11	2.59e-20	0.749685	0.749	0.535	1.14e-15	Diffing.spg-1	DAZAP1
CCDC181	1.08e-21	0.749278	0.714	0.455	4.73e-17	Diffing.spg-1	CCDC181
NADK	1.18e-14	0.746181	0.582	0.372	5.18e-10	Diffing.spg-1	NADK
ISOC21	5.52e-21	0.745586	0.606	0.351	2.41e-16	Diffing.spg-1	ISOC2
FLJ37453	9.74e-08	0.741622	0.283	0.165	0.00425943	Diffing.spg-1	FLJ37453
UBE2S	2.61e-27	0.741527	0.879	0.754	1.14e-22	Diffing.spg-1	UBE2S
CSAG11	1.36e-12	0.740904	0.364	0.193	5.97e-08	Diffing.spg-1	CSAG1
PTS	7.07e-35	0.74075	0.916	0.691	3.09e-30	Diffing.spg-1	PTS
SFXN4	1.26e-15	0.740239	0.48	0.268	5.51e-11	Diffing.spg-1	SFXN4
TMEM2512	3.42e-18	0.740063	0.542	0.305	1.5e-13	Diffing.spg-1	TMEM251
PIGT	1.97e-36	0.740026	0.922	0.712	8.62e-32	Diffing.spg-1	PIGT
MPV17L2	7.17e-10	0.73982	0.291	0.157	3.14e-05	Diffing.spg-1	MPV17L2
PITPNA2	2.63e-21	0.739202	0.704	0.473	1.15e-16	Diffing.spg-1	PITPNA
SDHAF1	5.79e-09	0.737244	0.275	0.149	0.000253192	Diffing.spg-1	SDHAF1
SPG211	1.41e-25	0.7347	0.768	0.481	6.18e-21	Diffing.spg-1	SPG21
OGFR2	7.31e-10	0.734641	0.315	0.178	3.2e-05	Diffing.spg-1	OGFR
ZDHHC12	2.44e-20	0.734312	0.615	0.356	1.07e-15	Diffing.spg-1	ZDHHC12
IFT271	7.23e-16	0.730936	0.55	0.326	3.16e-11	Diffing.spg-1	IFT27
ARRB21	1.65e-14	0.730841	0.423	0.221	7.2e-10	Diffing.spg-1	ARRB2
SLC12A6	2.98e-10	0.729506	0.364	0.211	1.31e-05	Diffing.spg-1	SLC12A6
BEND52	1.04e-10	0.72916	0.318	0.174	4.53e-06	Diffing.spg-1	BEND5
NQO2	4.13e-14	0.728482	0.442	0.246	1.8e-09	Diffing.spg-1	NQO2
RIIAD1	5.74e-12	0.726975	0.288	0.142	2.51e-07	Diffing.spg-1	RIIAD1
SPPL2A1	8.42e-14	0.723895	0.353	0.177	3.68e-09	Diffing.spg-1	SPPL2A
CINP	3.33e-18	0.721829	0.526	0.287	1.46e-13	Diffing.spg-1	CINP
STAMBP	1.03e-17	0.720934	0.668	0.44	4.5e-13	Diffing.spg-1	STAMBP
STRA13	7.95e-13	0.720476	0.588	0.423	3.48e-08	Diffing.spg-1	STRA13
CD242	4.3e-11	0.719595	0.315	0.168	1.88e-06	Diffing.spg-1	CD24
ARPC1A1	1.42e-42	0.719478	0.968	0.836	6.22e-38	Diffing.spg-1	ARPC1A
PBXIP1	1.07e-10	0.718466	0.326	0.178	4.67e-06	Diffing.spg-1	PBXIP1
GAGE2A	1.81e-19	0.718047	0.949	0.847	7.92e-15	Diffing.spg-1	GAGE2A
TXLNG	1.28e-21	0.717716	0.679	0.41	5.61e-17	Diffing.spg-1	TXLNG
SEPT111	9.09e-09	0.71731	0.332	0.195	0.000397513	Diffing.spg-1	2024-09-11
NCBP2-AS21	9.92e-14	0.716684	0.488	0.293	4.34e-09	Diffing.spg-1	NCBP2-AS2
MTA31	1.4e-22	0.715654	0.757	0.526	6.11e-18	Diffing.spg-1	MTA3
RPS193	4.65e-57	0.71375	0.997	0.999	2.03e-52	Diffing.spg-1	RPS19
BCL2L121	4.39e-14	0.712542	0.509	0.302	1.92e-09	Diffing.spg-1	BCL2L12
CHD1L	4.67e-16	0.708454	0.509	0.288	2.04e-11	Diffing.spg-1	CHD1L
STOML2	1.91e-43	0.70761	0.954	0.866	8.34e-39	Diffing.spg-1	STOML2
MANEA	1.53e-08	0.707496	0.256	0.139	0.000670246	Diffing.spg-1	MANEA
MARCKSL12	9.08e-30	0.706837	0.86	0.688	3.97e-25	Diffing.spg-1	MARCKSL1
GPC4	2.55e-14	0.703701	0.493	0.284	1.12e-09	Diffing.spg-1	GPC4
RBBP51	7.53e-10	0.703416	0.418	0.256	3.29e-05	Diffing.spg-1	RBBP5
IGDCC31	1.16e-12	0.702874	0.388	0.209	5.09e-08	Diffing.spg-1	IGDCC3
ATAT1	3.22e-11	0.702553	0.31	0.161	1.41e-06	Diffing.spg-1	ATAT1
TDRP3	1.6e-15	0.700245	0.45	0.246	6.99e-11	Diffing.spg-1	TDRP
TMEM14B1	9.52e-43	0.698827	0.962	0.837	4.16e-38	Diffing.spg-1	TMEM14B
PPDPF1	3.06e-44	0.697844	0.981	0.909	1.34e-39	Diffing.spg-1	PPDPF
ARRDC1-AS11	7.96e-16	0.69603	0.431	0.224	3.48e-11	Diffing.spg-1	ARRDC1-AS1
ACVR1B	2.94e-15	0.696007	0.466	0.257	1.28e-10	Diffing.spg-1	ACVR1B
IFI27L2	1.29e-15	0.695436	0.439	0.234	5.66e-11	Diffing.spg-1	IFI27L2
DCAF11	1.76e-12	0.694998	0.418	0.237	7.71e-08	Diffing.spg-1	DCAF11
ADPGK1	1.59e-16	0.693354	0.625	0.392	6.94e-12	Diffing.spg-1	ADPGK
PENK	3.44e-21	0.693153	0.596	0.332	1.51e-16	Diffing.spg-1	PENK
ZNF839	1.28e-11	0.690522	0.375	0.206	5.6e-07	Diffing.spg-1	ZNF839
ARPC1B1	7.02e-16	0.689586	0.48	0.263	3.07e-11	Diffing.spg-1	ARPC1B
TBC1D251	5.51e-12	0.687584	0.402	0.228	2.41e-07	Diffing.spg-1	TBC1D25
HYKK	3.09e-12	0.687582	0.313	0.158	1.35e-07	Diffing.spg-1	HYKK
RPS141	9.8e-66	0.686427	1	0.998	4.29e-61	Diffing.spg-1	RPS14
CECR2	1.76e-09	0.684339	0.345	0.203	7.68e-05	Diffing.spg-1	CECR2
ITGA61	5.22e-11	0.684283	0.415	0.244	2.28e-06	Diffing.spg-1	ITGA6
STXBP2	1.62e-17	0.683884	0.574	0.342	7.07e-13	Diffing.spg-1	STXBP2
PSAP	1.47e-28	0.682925	0.911	0.767	6.42e-24	Diffing.spg-1	PSAP
APOA1BP	1.01e-12	0.679806	0.566	0.39	4.43e-08	Diffing.spg-1	APOA1BP
WDFY1	3.06e-09	0.679459	0.27	0.142	0.000133885	Diffing.spg-1	WDFY1
MPV17	3.84e-15	0.678612	0.469	0.257	1.68e-10	Diffing.spg-1	MPV17
C14orf79	4.52e-09	0.677609	0.27	0.145	0.000197592	Diffing.spg-1	C14orf79
FBXW91	1.4e-12	0.677447	0.48	0.288	6.14e-08	Diffing.spg-1	FBXW9
RITA1	6.63e-13	0.677445	0.315	0.153	2.9e-08	Diffing.spg-1	RITA1
SURF12	8.61e-30	0.676566	0.916	0.711	3.77e-25	Diffing.spg-1	SURF1
HMBS	8.86e-18	0.675816	0.623	0.385	3.88e-13	Diffing.spg-1	HMBS
ECI1	4.69e-13	0.674836	0.542	0.341	2.05e-08	Diffing.spg-1	ECI1
NISCH1	8.77e-12	0.673857	0.41	0.237	3.84e-07	Diffing.spg-1	NISCH
SCX2	2.05e-09	0.673749	0.442	0.285	8.98e-05	Diffing.spg-1	SCX
SLC25A132	3.29e-13	0.67299	0.447	0.248	1.44e-08	Diffing.spg-1	SLC25A13
2024-09-06	2.65e-15	0.672057	0.345	0.164	1.16e-10	Diffing.spg-1	2024-09-06
PASD11	1.27e-19	0.670923	0.806	0.575	5.57e-15	Diffing.spg-1	PASD1
TRAPPC6A1	5.58e-26	0.670079	0.86	0.629	2.44e-21	Diffing.spg-1	TRAPPC6A
BRI3BP	7.99e-14	0.669626	0.445	0.246	3.5e-09	Diffing.spg-1	BRI3BP
TCL1B2	9.95e-06	0.669111	0.286	0.185	0.435111	Diffing.spg-1	TCL1B
PAQR9	1.84e-07	0.668148	0.275	0.159	0.00803912	Diffing.spg-1	PAQR9
FHL13	5.38e-23	0.66674	0.889	0.716	2.35e-18	Diffing.spg-1	FHL1
HYOU1	3.02e-17	0.664781	0.496	0.258	1.32e-12	Diffing.spg-1	HYOU1
OBFC11	1.1e-05	0.663703	0.326	0.218	0.48055	Diffing.spg-1	OBFC1
NREP1	8.64e-09	0.663345	0.342	0.204	0.000377801	Diffing.spg-1	NREP
SPRYD4	1.08e-09	0.661381	0.27	0.142	4.71e-05	Diffing.spg-1	SPRYD4
ETHE1	3.88e-07	0.66125	0.256	0.148	0.0169788	Diffing.spg-1	ETHE1
LYRM4	1.02e-29	0.661115	0.922	0.712	4.45e-25	Diffing.spg-1	LYRM4
LINC00094	4.32e-07	0.660015	0.264	0.155	0.0188807	Diffing.spg-1	LINC00094
TBC1D7	5.79e-16	0.659192	0.633	0.391	2.53e-11	Diffing.spg-1	TBC1D7
AP006222.2	9.44e-08	0.657901	0.28	0.163	0.00413088	Diffing.spg-1	AP006222.2
CDKN3	1.04e-31	0.657832	0.854	0.636	4.56e-27	Diffing.spg-1	CDKN3
ATG4D1	6.07e-13	0.657524	0.518	0.323	2.65e-08	Diffing.spg-1	ATG4D
C6orf1	5.52e-08	0.655769	0.267	0.153	0.00241655	Diffing.spg-1	C6orf1
C16orf131	1.56e-14	0.655218	0.577	0.373	6.84e-10	Diffing.spg-1	C16orf13
TMED8	1.71e-09	0.65488	0.313	0.172	7.47e-05	Diffing.spg-1	TMED8
VTI1B1	3.56e-24	0.653687	0.873	0.653	1.56e-19	Diffing.spg-1	VTI1B
UBALD22	4.67e-07	0.653029	0.294	0.181	0.0204314	Diffing.spg-1	UBALD2
SAP1302	7.12e-10	0.652266	0.42	0.259	3.12e-05	Diffing.spg-1	SAP130
EEF2KMT1	5.99e-17	0.652126	0.612	0.368	2.62e-12	Diffing.spg-1	EEF2KMT
TMEM186	2.56e-09	0.651462	0.313	0.174	0.000112133	Diffing.spg-1	TMEM186
CCM21	1.57e-16	0.650658	0.709	0.51	6.87e-12	Diffing.spg-1	CCM2
RARA	1.5e-08	0.650548	0.253	0.137	0.000655935	Diffing.spg-1	RARA
RBMX3	2.26e-19	0.649807	0.833	0.65	9.89e-15	Diffing.spg-1	RBMX
MIEN11	3.66e-29	0.649154	0.914	0.734	1.6e-24	Diffing.spg-1	MIEN1
BAHCC1	2.59e-10	0.648915	0.283	0.145	1.13e-05	Diffing.spg-1	BAHCC1
ZNF623	7.6e-12	0.648285	0.313	0.157	3.33e-07	Diffing.spg-1	ZNF623
UCP2	6.81e-17	0.647995	0.596	0.349	2.98e-12	Diffing.spg-1	UCP2
DNAAF11	4.59e-10	0.647727	0.418	0.252	2.01e-05	Diffing.spg-1	DNAAF1
PRADC1	3.11e-19	0.647239	0.553	0.298	1.36e-14	Diffing.spg-1	PRADC1
C8orf761	5.56e-12	0.647206	0.496	0.306	2.43e-07	Diffing.spg-1	C8orf76
C11orf84	1.05e-08	0.647114	0.275	0.15	0.000457549	Diffing.spg-1	C11orf84
KIAA20131	5.36e-13	0.64672	0.388	0.207	2.35e-08	Diffing.spg-1	KIAA2013
C11orf57	1.81e-10	0.64455	0.375	0.218	7.94e-06	Diffing.spg-1	C11orf57
CFAP53	1.99e-18	0.64354	0.677	0.425	8.73e-14	Diffing.spg-1	CFAP53
DNM2	9.27e-09	0.643339	0.348	0.207	0.000405728	Diffing.spg-1	DNM2
SRPRA	3.94e-15	0.642507	0.55	0.319	1.72e-10	Diffing.spg-1	SRPRA
TMEM1602	2.23e-16	0.642284	0.631	0.401	9.76e-12	Diffing.spg-1	TMEM160
ATMIN	8.15e-13	0.641799	0.544	0.356	3.57e-08	Diffing.spg-1	ATMIN
RHOG1	3.05e-13	0.641658	0.577	0.361	1.34e-08	Diffing.spg-1	RHOG
IFT52	3.03e-12	0.639389	0.504	0.308	1.32e-07	Diffing.spg-1	IFT52
PRDX51	4.13e-57	0.638457	0.997	0.973	1.81e-52	Diffing.spg-1	PRDX5
PTPRA	4.1e-16	0.638362	0.69	0.477	1.79e-11	Diffing.spg-1	PTPRA
ANAPC5	4.49e-20	0.638287	0.836	0.608	1.96e-15	Diffing.spg-1	ANAPC5
DAPK31	4e-12	0.635843	0.477	0.289	1.75e-07	Diffing.spg-1	DAPK3
LSM101	1.68e-15	0.635716	0.609	0.382	7.37e-11	Diffing.spg-1	LSM10
MELK	5.84e-13	0.635661	0.404	0.217	2.55e-08	Diffing.spg-1	MELK
TMEM126A	3.17e-19	0.635171	0.811	0.62	1.38e-14	Diffing.spg-1	TMEM126A
SNTA12	4.12e-09	0.633777	0.299	0.167	0.000180232	Diffing.spg-1	SNTA1
RBM241	4.5e-12	0.633533	0.313	0.158	1.97e-07	Diffing.spg-1	RBM24
C16orf58	1e-08	0.633377	0.278	0.15	0.000439534	Diffing.spg-1	C16orf58
TXNDC17	2.14e-32	0.633085	0.946	0.83	9.35e-28	Diffing.spg-1	TXNDC17
RP1-267D11.61	8.22e-08	0.63283	0.275	0.158	0.0035977	Diffing.spg-1	RP1-267D11.6
APEH	2.41e-14	0.632404	0.523	0.308	1.06e-09	Diffing.spg-1	APEH
POLR2G	1.04e-16	0.63165	0.714	0.478	4.57e-12	Diffing.spg-1	POLR2G
MCCC2	1.33e-08	0.631498	0.294	0.165	0.000580958	Diffing.spg-1	MCCC2
C2orf742	2.64e-12	0.630424	0.609	0.407	1.15e-07	Diffing.spg-1	C2orf74
RWDD4	2.01e-21	0.629823	0.857	0.625	8.79e-17	Diffing.spg-1	RWDD4
TKFC	2.83e-10	0.629647	0.391	0.229	1.24e-05	Diffing.spg-1	TKFC
SCYL1	1.27e-14	0.629085	0.569	0.349	5.56e-10	Diffing.spg-1	SCYL1
PDCD6	1.79e-31	0.629039	0.938	0.838	7.81e-27	Diffing.spg-1	PDCD6
SDC22	8.16e-22	0.628848	0.846	0.639	3.57e-17	Diffing.spg-1	SDC2
CHCHD6	7.75e-20	0.628109	0.827	0.605	3.39e-15	Diffing.spg-1	CHCHD6
NEFL	3.84e-11	0.628033	0.399	0.229	1.68e-06	Diffing.spg-1	NEFL
SHMT11	1.17e-18	0.626919	0.531	0.274	5.1e-14	Diffing.spg-1	SHMT1
METTL82	6.25e-14	0.626476	0.547	0.338	2.73e-09	Diffing.spg-1	METTL8
UBE2E22	5.57e-28	0.624077	0.914	0.754	2.44e-23	Diffing.spg-1	UBE2E2
SLC25A14	3.25e-14	0.623462	0.674	0.451	1.42e-09	Diffing.spg-1	SLC25A14
TAX1BP3	2.28e-12	0.623387	0.364	0.192	9.96e-08	Diffing.spg-1	TAX1BP3
ATOX1	1.92e-36	0.621885	0.962	0.824	8.41e-32	Diffing.spg-1	ATOX1
ZMYND19	1.47e-13	0.620742	0.633	0.443	6.44e-09	Diffing.spg-1	ZMYND19
RSAD1	1.56e-09	0.620422	0.38	0.226	6.84e-05	Diffing.spg-1	RSAD1
EGFL71	5.29e-30	0.619978	0.984	0.915	2.31e-25	Diffing.spg-1	EGFL7
PGAM5	7.18e-08	0.619617	0.278	0.158	0.003142	Diffing.spg-1	PGAM5
CDCA7L2	3.86e-21	0.619277	0.822	0.634	1.69e-16	Diffing.spg-1	CDCA7L
PUS7	1.35e-08	0.618948	0.299	0.169	0.000592567	Diffing.spg-1	PUS7
FAM195B	2.45e-14	0.617845	0.685	0.601	1.07e-09	Diffing.spg-1	FAM195B
RPP401	1.13e-13	0.617449	0.593	0.379	4.94e-09	Diffing.spg-1	RPP40
ATP6V1C12	1.32e-17	0.617018	0.679	0.424	5.8e-13	Diffing.spg-1	ATP6V1C1
TCN22	1.1e-07	0.616123	0.369	0.232	0.00481485	Diffing.spg-1	TCN2
UQCR111	2.84e-32	0.61577	0.96	0.776	1.24e-27	Diffing.spg-1	UQCR11
SNX81	9.35e-16	0.614564	0.69	0.473	4.09e-11	Diffing.spg-1	SNX8
TTC29	2.15e-16	0.61443	0.453	0.236	9.4e-12	Diffing.spg-1	TTC29
PTRH1	2.14e-08	0.61414	0.326	0.198	0.000937195	Diffing.spg-1	PTRH1
CARS	1.49e-09	0.613607	0.472	0.298	6.54e-05	Diffing.spg-1	CARS
PARPBP	4.61e-10	0.612299	0.396	0.23	2.02e-05	Diffing.spg-1	PARPBP
CDK61	3.42e-13	0.612266	0.588	0.379	1.49e-08	Diffing.spg-1	CDK6
LTBP12	3.75e-12	0.612094	0.442	0.247	1.64e-07	Diffing.spg-1	LTBP1
POLD2	1.14e-22	0.61207	0.876	0.716	4.97e-18	Diffing.spg-1	POLD2
CENPK1	5.13e-15	0.611803	0.714	0.509	2.24e-10	Diffing.spg-1	CENPK
IMPDH12	1.09e-14	0.611446	0.547	0.331	4.75e-10	Diffing.spg-1	IMPDH1
PTPRJ2	1.22e-07	0.611102	0.286	0.169	0.00533548	Diffing.spg-1	PTPRJ
ARHGEF26	5.07e-13	0.610771	0.642	0.438	2.22e-08	Diffing.spg-1	ARHGEF26
TMEM131	2.79e-09	0.610012	0.412	0.256	0.000122096	Diffing.spg-1	TMEM131
GALNT21	2.31e-09	0.609551	0.423	0.262	0.000101096	Diffing.spg-1	GALNT2
SMS2	5.53e-35	0.608466	0.978	0.872	2.42e-30	Diffing.spg-1	SMS
DPP10-AS13	3.74e-11	0.607702	0.41	0.242	1.63e-06	Diffing.spg-1	DPP10-AS1
YRDC	3.46e-14	0.605078	0.744	0.586	1.51e-09	Diffing.spg-1	YRDC
ALDH16A1	3.44e-07	0.604701	0.299	0.182	0.0150393	Diffing.spg-1	ALDH16A1
NATD12	6.57e-08	0.604313	0.313	0.186	0.00287337	Diffing.spg-1	NATD1
PACSIN31	4.52e-08	0.604239	0.302	0.173	0.00197728	Diffing.spg-1	PACSIN3
ARL8B	2.27e-12	0.603532	0.461	0.266	9.95e-08	Diffing.spg-1	ARL8B
CST6	7.02e-12	0.6035	0.445	0.259	3.07e-07	Diffing.spg-1	CST6
MZT2B	2.16e-30	0.602649	0.962	0.871	9.45e-26	Diffing.spg-1	MZT2B
GMDS2	2.17e-14	0.601574	0.663	0.444	9.47e-10	Diffing.spg-1	GMDS
TRNT1	2.3e-10	0.600812	0.399	0.23	1.01e-05	Diffing.spg-1	TRNT1
C4orf48	1.21e-18	0.600527	0.811	0.71	5.31e-14	Diffing.spg-1	C4orf48
GNG122	1.22e-12	0.599466	0.518	0.312	5.32e-08	Diffing.spg-1	GNG12
ANKRD24	1.85e-09	0.599457	0.261	0.135	8.11e-05	Diffing.spg-1	ANKRD24
TSFM1	8.62e-14	0.599182	0.76	0.565	3.77e-09	Diffing.spg-1	TSFM
ZNRF1	1.74e-13	0.599153	0.569	0.361	7.6e-09	Diffing.spg-1	ZNRF1
NDUFS22	2.18e-16	0.596406	0.736	0.499	9.53e-12	Diffing.spg-1	NDUFS2
BRE1	6.92e-09	0.596005	0.38	0.23	0.000302613	Diffing.spg-1	BRE
MBTPS1	1.36e-10	0.594935	0.42	0.252	5.97e-06	Diffing.spg-1	MBTPS1
TUSC22	6.08e-21	0.593941	0.836	0.629	2.66e-16	Diffing.spg-1	TUSC2
PDCD2L	1.58e-15	0.593536	0.765	0.55	6.89e-11	Diffing.spg-1	PDCD2L
RP11-412D9.4	1.15e-07	0.592863	0.264	0.149	0.00505083	Diffing.spg-1	RP11-412D9.4
MDH2	5.23e-21	0.592748	0.892	0.706	2.29e-16	Diffing.spg-1	MDH2
HMG20B2	5.38e-10	0.592728	0.485	0.308	2.35e-05	Diffing.spg-1	HMG20B
MEX3B1	1.81e-07	0.59179	0.315	0.193	0.00791309	Diffing.spg-1	MEX3B
CPNE7	9.8e-09	0.591615	0.296	0.165	0.000428881	Diffing.spg-1	CPNE7
SEMA4F	8.14e-09	0.591214	0.256	0.135	0.0003563	Diffing.spg-1	SEMA4F
CNIH31	1.45e-08	0.591038	0.326	0.189	0.000632477	Diffing.spg-1	CNIH3
TTLL13	2.55e-14	0.591006	0.736	0.513	1.12e-09	Diffing.spg-1	TTLL1
UCKL1	1.61e-10	0.590928	0.318	0.167	7.03e-06	Diffing.spg-1	UCKL1
RNF4	3.32e-16	0.590343	0.685	0.464	1.45e-11	Diffing.spg-1	RNF4
UBFD1	3.11e-11	0.590077	0.404	0.231	1.36e-06	Diffing.spg-1	UBFD1
NOA1	1.43e-07	0.58994	0.267	0.153	0.00624332	Diffing.spg-1	NOA1
EID11	1.29e-17	0.589878	0.798	0.583	5.64e-13	Diffing.spg-1	EID1
SLC25A151	1.71e-10	0.589249	0.361	0.203	7.46e-06	Diffing.spg-1	SLC25A15
ATG141	6.89e-13	0.588404	0.631	0.41	3.01e-08	Diffing.spg-1	ATG14
GLRX51	2.14e-19	0.587625	0.822	0.717	9.37e-15	Diffing.spg-1	GLRX5
UPF3A	1.27e-34	0.587493	0.965	0.878	5.54e-30	Diffing.spg-1	UPF3A
TRABD	1.07e-12	0.586274	0.563	0.356	4.67e-08	Diffing.spg-1	TRABD
AP3M2	6.5e-16	0.584506	0.744	0.515	2.85e-11	Diffing.spg-1	AP3M2
RFC5	2.84e-07	0.584412	0.253	0.142	0.0124261	Diffing.spg-1	RFC5
RNF10	4.46e-16	0.582988	0.744	0.556	1.95e-11	Diffing.spg-1	RNF10
TMEM145	6.2e-07	0.582444	0.283	0.168	0.0271086	Diffing.spg-1	TMEM145
PNPLA62	9.87e-09	0.582403	0.318	0.184	0.000431958	Diffing.spg-1	PNPLA6
VGLL41	2.84e-17	0.582294	0.701	0.448	1.24e-12	Diffing.spg-1	VGLL4
DIXDC1	4.44e-11	0.582233	0.458	0.271	1.94e-06	Diffing.spg-1	DIXDC1
C19orf48	5.29e-18	0.581718	0.779	0.527	2.31e-13	Diffing.spg-1	C19orf48
RPL102	4.33e-40	0.581248	0.997	0.97	1.9e-35	Diffing.spg-1	RPL10
OCEL11	1.33e-11	0.58073	0.491	0.302	5.8e-07	Diffing.spg-1	OCEL1
TSR32	7.38e-14	0.579784	0.73	0.557	3.23e-09	Diffing.spg-1	TSR3
SLC25A19	8.58e-12	0.579589	0.412	0.237	3.75e-07	Diffing.spg-1	SLC25A19
RPL28	9.17e-61	0.579147	1	0.997	4.01e-56	Diffing.spg-1	RPL28
UBXN2B	3.24e-09	0.579117	0.394	0.235	0.000141791	Diffing.spg-1	UBXN2B
ATP5D1	1.02e-11	0.578688	0.642	0.503	4.48e-07	Diffing.spg-1	ATP5D
ZBTB163	2.12e-12	0.577851	0.434	0.247	9.26e-08	Diffing.spg-1	ZBTB16
DNAJC41	1.62e-20	0.577801	0.736	0.472	7.1e-16	Diffing.spg-1	DNAJC4
TMA71	1.02e-57	0.577499	0.995	0.976	4.48e-53	Diffing.spg-1	TMA7
NSMCE1	1.02e-17	0.576994	0.795	0.576	4.46e-13	Diffing.spg-1	NSMCE1
APRT	6.06e-31	0.576198	0.938	0.796	2.65e-26	Diffing.spg-1	APRT
METTL221	5.61e-11	0.576178	0.496	0.306	2.45e-06	Diffing.spg-1	METTL22
SKI	6.77e-07	0.574898	0.272	0.161	0.0295985	Diffing.spg-1	SKI
NFS1	2.04e-08	0.574296	0.391	0.242	0.000893667	Diffing.spg-1	NFS1
RP11-758H9.2	2.42e-05	0.574281	0.259	0.166	1	Diffing.spg-1	RP11-758H9.2
DNAJC16	2.49e-07	0.57399	0.28	0.163	0.0108943	Diffing.spg-1	DNAJC16
MT-ND61	1.41e-10	0.573865	0.59	0.408	6.16e-06	Diffing.spg-1	MT-ND6
IFRD1	2.48e-05	0.572244	0.375	0.261	1	Diffing.spg-1	IFRD1
C9orf78	3.56e-26	0.572142	0.951	0.801	1.56e-21	Diffing.spg-1	C9orf78
ZSCAN18	2.19e-09	0.571694	0.469	0.303	9.58e-05	Diffing.spg-1	ZSCAN18
SNF8	1.71e-24	0.571376	0.916	0.744	7.5e-20	Diffing.spg-1	SNF8
HSD11B1L2	3.35e-09	0.57087	0.375	0.221	0.000146712	Diffing.spg-1	HSD11B1L
TCEB21	7.54e-18	0.569857	0.693	0.623	3.3e-13	Diffing.spg-1	TCEB2
FAM174A2	3.75e-13	0.569108	0.571	0.357	1.64e-08	Diffing.spg-1	FAM174A
RPL18A3	7.34e-33	0.568552	1	0.992	3.21e-28	Diffing.spg-1	RPL18A
CDC42BPB	6.14e-11	0.567594	0.385	0.216	2.69e-06	Diffing.spg-1	CDC42BPB
KDM5B	7.57e-17	0.566765	0.755	0.538	3.31e-12	Diffing.spg-1	KDM5B
TNIP11	6.71e-12	0.56647	0.518	0.319	2.94e-07	Diffing.spg-1	TNIP1
FAM133A1	2.49e-10	0.566319	0.536	0.367	1.09e-05	Diffing.spg-1	FAM133A
CD99	9.86e-21	0.566002	0.833	0.592	4.31e-16	Diffing.spg-1	CD99
C3orf17	1.43e-08	0.565333	0.45	0.298	0.000626321	Diffing.spg-1	C3orf17
CXXC1	4.64e-10	0.564451	0.41	0.24	2.03e-05	Diffing.spg-1	CXXC1
TXNL4A	5.3e-23	0.56417	0.876	0.723	2.32e-18	Diffing.spg-1	TXNL4A
NIT21	1.92e-12	0.563384	0.485	0.286	8.39e-08	Diffing.spg-1	NIT2
SBF11	1.26e-10	0.562813	0.456	0.269	5.53e-06	Diffing.spg-1	SBF1
ZSCAN5B	9.55e-06	0.562699	0.278	0.176	0.417819	Diffing.spg-1	ZSCAN5B
WBSCR22	1.2e-11	0.562475	0.693	0.605	5.27e-07	Diffing.spg-1	WBSCR22
C9orf40	1.1e-07	0.562136	0.286	0.165	0.00479897	Diffing.spg-1	C9orf40
MPLKIP	4.16e-16	0.561834	0.741	0.512	1.82e-11	Diffing.spg-1	MPLKIP
MPST	2.25e-11	0.561828	0.456	0.269	9.85e-07	Diffing.spg-1	MPST
EXOSC5	1.15e-16	0.561787	0.601	0.345	5.04e-12	Diffing.spg-1	EXOSC5
TBC1D14	1.13e-09	0.561533	0.402	0.244	4.93e-05	Diffing.spg-1	TBC1D14
RAB3IL12	3.41e-09	0.560767	0.369	0.217	0.000149378	Diffing.spg-1	RAB3IL1
FLII1	7.13e-11	0.560447	0.385	0.215	3.12e-06	Diffing.spg-1	FLII
RNPEP	1.3e-09	0.559497	0.326	0.18	5.7e-05	Diffing.spg-1	RNPEP
ANKRD16	4.76e-07	0.558331	0.294	0.179	0.0208043	Diffing.spg-1	ANKRD16
MBNL1	5.77e-07	0.557946	0.256	0.148	0.0252512	Diffing.spg-1	MBNL1
CRTC3	1.24e-11	0.557939	0.445	0.257	5.43e-07	Diffing.spg-1	CRTC3
SNX181	7.08e-10	0.556937	0.321	0.176	3.1e-05	Diffing.spg-1	SNX18
TCTN1	4.17e-13	0.555755	0.509	0.292	1.82e-08	Diffing.spg-1	TCTN1
C17orf891	7.63e-11	0.555159	0.612	0.469	3.34e-06	Diffing.spg-1	C17orf89
MPG2	6.41e-17	0.553764	0.817	0.596	2.8e-12	Diffing.spg-1	MPG
ALKBH4	2.26e-07	0.553361	0.321	0.194	0.00990699	Diffing.spg-1	ALKBH4
MFSD5	6.06e-07	0.552702	0.321	0.197	0.0265319	Diffing.spg-1	MFSD5
SPRED2	2.74e-05	0.55253	0.256	0.161	1	Diffing.spg-1	SPRED2
NT5DC21	2.57e-10	0.552515	0.687	0.532	1.12e-05	Diffing.spg-1	NT5DC2
MGEA51	5.25e-10	0.552003	0.507	0.333	2.3e-05	Diffing.spg-1	MGEA5
ANKRD13A	1.55e-08	0.551547	0.321	0.187	0.000677076	Diffing.spg-1	ANKRD13A
TMEM1341	1.42e-20	0.550001	0.881	0.684	6.22e-16	Diffing.spg-1	TMEM134
DDX54	3.15e-11	0.54866	0.48	0.289	1.38e-06	Diffing.spg-1	DDX54
TMEM55B	6.54e-06	0.54795	0.394	0.276	0.285991	Diffing.spg-1	TMEM55B
SIPA11	2.28e-09	0.547114	0.42	0.258	9.97e-05	Diffing.spg-1	SIPA1
SAP25	4.94e-14	0.546885	0.784	0.672	2.16e-09	Diffing.spg-1	SAP25
ARHGAP392	2.84e-05	0.546644	0.283	0.184	1	Diffing.spg-1	ARHGAP39
NSDHL	1.4e-07	0.545867	0.286	0.163	0.00611951	Diffing.spg-1	NSDHL
C1orf131	8.1e-13	0.545307	0.598	0.389	3.54e-08	Diffing.spg-1	C1orf131
EXOC11	4.12e-12	0.544611	0.569	0.359	1.8e-07	Diffing.spg-1	EXOC1
ALAS1	4.93e-11	0.543797	0.482	0.297	2.15e-06	Diffing.spg-1	ALAS1
SWI5	1.28e-19	0.543502	0.801	0.544	5.61e-15	Diffing.spg-1	SWI5
SNAPIN	6.94e-16	0.543443	0.747	0.497	3.04e-11	Diffing.spg-1	SNAPIN
AC006277.2	1.77e-08	0.543381	0.291	0.164	0.000772672	Diffing.spg-1	AC006277.2
WDR75	3.17e-09	0.543333	0.434	0.268	0.000138557	Diffing.spg-1	WDR75
DHX33	1.12e-06	0.543147	0.299	0.185	0.0489283	Diffing.spg-1	DHX33
BLCAP	7.66e-10	0.542672	0.515	0.343	3.35e-05	Diffing.spg-1	BLCAP
TBCB1	4.18e-34	0.542198	0.968	0.905	1.83e-29	Diffing.spg-1	TBCB
PSMA7	4.15e-26	0.540909	0.954	0.873	1.82e-21	Diffing.spg-1	PSMA7
PDLIM12	1.01e-16	0.540544	0.763	0.51	4.41e-12	Diffing.spg-1	PDLIM1
ATP5H1	3.52e-11	0.540301	0.644	0.492	1.54e-06	Diffing.spg-1	ATP5H
PRELID1	1.99e-23	0.539684	0.892	0.833	8.7e-19	Diffing.spg-1	PRELID1
VPS37B	1.81e-07	0.539652	0.294	0.173	0.00792125	Diffing.spg-1	VPS37B
CHMP2A1	3.28e-21	0.53962	0.916	0.764	1.43e-16	Diffing.spg-1	CHMP2A
PGM3	7.77e-12	0.539391	0.558	0.345	3.4e-07	Diffing.spg-1	PGM3
FAM195A1	1.45e-10	0.538474	0.504	0.314	6.36e-06	Diffing.spg-1	FAM195A
VRK22	7.4e-07	0.538239	0.358	0.238	0.032382	Diffing.spg-1	VRK2
DAAM1	1.75e-10	0.537743	0.577	0.382	7.65e-06	Diffing.spg-1	DAAM1
THTPA	4.05e-06	0.537022	0.256	0.155	0.176978	Diffing.spg-1	THTPA
PCGF31	1.59e-11	0.536957	0.461	0.267	6.97e-07	Diffing.spg-1	PCGF3
SDCCAG3	5.54e-07	0.536553	0.34	0.216	0.0242396	Diffing.spg-1	SDCCAG3
TPRG1L	7e-09	0.536341	0.345	0.2	0.000306034	Diffing.spg-1	TPRG1L
AUH	3.62e-08	0.535288	0.261	0.143	0.00158208	Diffing.spg-1	AUH
ACAA2	9.7e-13	0.533969	0.803	0.591	4.24e-08	Diffing.spg-1	ACAA2
ATF71	1.93e-07	0.533548	0.38	0.241	0.00842435	Diffing.spg-1	ATF7
ENKD1	1.08e-06	0.533384	0.251	0.145	0.0474051	Diffing.spg-1	ENKD1
CHD6	4.33e-14	0.532963	0.706	0.491	1.89e-09	Diffing.spg-1	CHD6
IMP31	8.3e-14	0.532074	0.739	0.511	3.63e-09	Diffing.spg-1	IMP3
RSU11	1.39e-12	0.531092	0.609	0.38	6.07e-08	Diffing.spg-1	RSU1
TAMM41	1.28e-09	0.529921	0.35	0.197	5.62e-05	Diffing.spg-1	TAMM41
PPIL6	9.25e-10	0.529738	0.52	0.335	4.05e-05	Diffing.spg-1	PPIL6
PPP2CB1	4.95e-10	0.529376	0.52	0.339	2.17e-05	Diffing.spg-1	PPP2CB
PRR13	6.98e-12	0.529315	0.501	0.302	3.05e-07	Diffing.spg-1	PRR13
FAM60A	3.85e-09	0.528943	0.434	0.271	0.000168606	Diffing.spg-1	FAM60A
MZT1	7.37e-08	0.528693	0.553	0.386	0.00322359	Diffing.spg-1	MZT1
APP	4.22e-12	0.527569	0.752	0.536	1.85e-07	Diffing.spg-1	APP
IAH1	1.81e-14	0.526581	0.733	0.5	7.94e-10	Diffing.spg-1	IAH1
TMEM2611	3.37e-09	0.526522	0.464	0.293	0.000147292	Diffing.spg-1	TMEM261
CTDSPL2	4.22e-08	0.525869	0.466	0.31	0.00184518	Diffing.spg-1	CTDSPL
KCTD5	1.78e-06	0.525569	0.296	0.183	0.0777162	Diffing.spg-1	KCTD5
ENTPD6	7.19e-07	0.525126	0.261	0.153	0.0314717	Diffing.spg-1	ENTPD6
ANP32B	8.44e-28	0.525038	0.989	0.88	3.69e-23	Diffing.spg-1	ANP32B
XPA	3.3e-12	0.524832	0.431	0.236	1.44e-07	Diffing.spg-1	XPA
FDX1L	4e-08	0.524382	0.348	0.207	0.00174807	Diffing.spg-1	FDX1L
NAPG	3.94e-12	0.523928	0.642	0.433	1.73e-07	Diffing.spg-1	NAPG
TGIF21	9.02e-09	0.523396	0.434	0.276	0.000394754	Diffing.spg-1	TGIF2
PPP1R211	1.51e-07	0.522799	0.299	0.174	0.00659139	Diffing.spg-1	PPP1R21
FAM172A	1.09e-10	0.52274	0.407	0.237	4.75e-06	Diffing.spg-1	FAM172A
GRK61	7.68e-08	0.522466	0.296	0.171	0.00336172	Diffing.spg-1	GRK6
STUB11	7.82e-13	0.521829	0.736	0.561	3.42e-08	Diffing.spg-1	STUB1
EEF1A11	4.58e-37	0.521775	0.997	0.984	2e-32	Diffing.spg-1	EEF1A1
APEX2	0.000459969	0.521607	0.272	0.191	1	Diffing.spg-1	APEX2
COA7	7.24e-08	0.521415	0.329	0.197	0.00316696	Diffing.spg-1	COA7
RFXANK2	4.78e-12	0.520639	0.561	0.355	2.09e-07	Diffing.spg-1	RFXANK
TMEM981	1.85e-10	0.5203	0.606	0.407	8.09e-06	Diffing.spg-1	TMEM98
TLN1	8.79e-09	0.519984	0.442	0.277	0.000384749	Diffing.spg-1	TLN1
GAS6	6.6e-08	0.519821	0.391	0.249	0.00288781	Diffing.spg-1	GAS6
ZNF5141	3.23e-07	0.51927	0.345	0.215	0.0141242	Diffing.spg-1	ZNF514
EPN2	6.82e-10	0.519101	0.606	0.429	2.98e-05	Diffing.spg-1	EPN2
COG5	6.05e-07	0.518475	0.283	0.168	0.0264627	Diffing.spg-1	COG5
SERINC23	1.51e-10	0.518302	0.434	0.252	6.59e-06	Diffing.spg-1	SERINC2
MORC4	4.09e-10	0.517982	0.493	0.305	1.79e-05	Diffing.spg-1	MORC4
PIH1D11	8.24e-11	0.517621	0.574	0.382	3.61e-06	Diffing.spg-1	PIH1D1
PPCDC	1e-09	0.517486	0.526	0.344	4.38e-05	Diffing.spg-1	PPCDC
MAPK6	5.34e-12	0.516931	0.655	0.455	2.34e-07	Diffing.spg-1	MAPK6
WDR11	4.17e-15	0.516646	0.876	0.69	1.82e-10	Diffing.spg-1	WDR1
CYTH2	5.44e-15	0.516366	0.822	0.618	2.38e-10	Diffing.spg-1	CYTH2
GTF3C21	2.29e-07	0.515715	0.383	0.247	0.010032	Diffing.spg-1	GTF3C2
RPLP12	3.82e-54	0.512916	1	0.999	1.67e-49	Diffing.spg-1	RPLP1
HIGD2A1	3.4e-17	0.512915	0.887	0.714	1.49e-12	Diffing.spg-1	HIGD2A
PRR361	1.09e-06	0.512119	0.251	0.144	0.0478241	Diffing.spg-1	PRR36
PHF21A2	2.21e-05	0.510826	0.332	0.223	0.968204	Diffing.spg-1	PHF21A
RAD9A1	4.05e-09	0.510664	0.396	0.24	0.000177097	Diffing.spg-1	RAD9A
CCDC431	3.27e-06	0.510064	0.299	0.189	0.142866	Diffing.spg-1	CCDC43
RAB11FIP2	2.24e-09	0.50906	0.439	0.272	9.81e-05	Diffing.spg-1	RAB11FIP2
DCTPP1	5.01e-12	0.508902	0.706	0.507	2.19e-07	Diffing.spg-1	DCTPP1
CLPX	4.73e-10	0.508684	0.528	0.342	2.07e-05	Diffing.spg-1	CLPX
BRMS1L1	1.26e-09	0.508664	0.431	0.257	5.5e-05	Diffing.spg-1	BRMS1L
RALB2	2.57e-10	0.507885	0.485	0.3	1.13e-05	Diffing.spg-1	RALB
RNASEH1-AS1	2e-09	0.507352	0.375	0.219	8.74e-05	Diffing.spg-1	RNASEH1-AS1
PSMB5	5.55e-16	0.506847	0.852	0.681	2.43e-11	Diffing.spg-1	PSMB5
PAGE2B	2.26e-29	0.506822	0.973	0.932	9.89e-25	Diffing.spg-1	PAGE2B
RGS71	5.37e-07	0.506612	0.286	0.172	0.0234943	Diffing.spg-1	RGS7
MTMR21	8.64e-10	0.506509	0.447	0.271	3.78e-05	Diffing.spg-1	MTMR2
SMIM121	2.84e-09	0.505279	0.504	0.329	0.000124102	Diffing.spg-1	SMIM12
GTF3A2	2.12e-25	0.504874	0.949	0.843	9.28e-21	Diffing.spg-1	GTF3A
MAGEA41	2e-19	0.50419	0.892	0.754	8.77e-15	Diffing.spg-1	MAGEA4
DYRK1B2	1.78e-11	0.504157	0.482	0.291	7.79e-07	Diffing.spg-1	DYRK1B
HRSP122	1.48e-05	0.504011	0.321	0.214	0.649012	Diffing.spg-1	HRSP12
NAPRT	6.92e-08	0.503597	0.426	0.275	0.00302561	Diffing.spg-1	NAPRT
SIRT7	2.6e-10	0.503545	0.639	0.458	1.14e-05	Diffing.spg-1	SIRT7
LRRC611	1.14e-09	0.503428	0.482	0.299	5e-05	Diffing.spg-1	LRRC61
ISCA2	1.1e-14	0.502829	0.782	0.568	4.8e-10	Diffing.spg-1	ISCA2
CASC3	1.37e-13	0.502476	0.749	0.508	6.01e-09	Diffing.spg-1	CASC3
CACNA1A	4.31e-09	0.50238	0.267	0.139	0.000188616	Diffing.spg-1	CACNA1A
PTAR11	1.62e-07	0.502133	0.315	0.191	0.00710662	Diffing.spg-1	PTAR1
CUEDC2	6.07e-12	0.502089	0.639	0.425	2.65e-07	Diffing.spg-1	CUEDC2
REXO2	8.8e-13	0.501199	0.879	0.75	3.85e-08	Diffing.spg-1	REXO2
CTTNBP2NL	1.45e-06	0.500734	0.302	0.185	0.0634844	Diffing.spg-1	CTTNBP2NL
R3HDM1	3.15e-07	0.500531	0.48	0.334	0.0137782	Diffing.spg-1	R3HDM1
FBXO18	1.65e-06	0.500087	0.445	0.306	0.0720879	Diffing.spg-1	FBXO18
PHF14	1.42e-20	0.499661	0.943	0.801	6.2e-16	Diffing.spg-1	PHF14
FNBP1L	1.56e-12	0.499375	0.588	0.376	6.85e-08	Diffing.spg-1	FNBP1L
DGAT1	8.22e-07	0.498855	0.391	0.258	0.035981	Diffing.spg-1	DGAT1
TCHP1	4.9e-09	0.498331	0.561	0.39	0.000214157	Diffing.spg-1	TCHP
PPP1R15A1	2.12e-10	0.498184	0.415	0.241	9.28e-06	Diffing.spg-1	PPP1R15A
HINT2	5.99e-15	0.49815	0.854	0.63	2.62e-10	Diffing.spg-1	HINT2
ABHD14A	2.23e-13	0.49759	0.739	0.507	9.76e-09	Diffing.spg-1	ABHD14A
FCHO12	1.1e-05	0.497025	0.296	0.188	0.480755	Diffing.spg-1	FCHO1
GLI4	5.73e-08	0.496846	0.299	0.171	0.002506	Diffing.spg-1	GLI4
KCTD20	3.85e-10	0.496626	0.439	0.264	1.68e-05	Diffing.spg-1	KCTD20
PLD61	2.84e-07	0.496255	0.515	0.362	0.0124329	Diffing.spg-1	PLD6
ACAT2	1.42e-13	0.495712	0.709	0.479	6.2e-09	Diffing.spg-1	ACAT2
LEPROT1	1.55e-11	0.495524	0.553	0.347	6.79e-07	Diffing.spg-1	LEPROT
RPS151	1.69e-52	0.494884	1	0.996	7.4e-48	Diffing.spg-1	RPS15
STYXL12	1.83e-05	0.494509	0.31	0.209	0.799857	Diffing.spg-1	STYXL1
POC1A	2.69e-10	0.493674	0.496	0.31	1.17e-05	Diffing.spg-1	POC1A
MZT2A	1.52e-17	0.493158	0.906	0.78	6.63e-13	Diffing.spg-1	MZT2A
STOX11	2.05e-06	0.493059	0.256	0.152	0.0897966	Diffing.spg-1	STOX1
MINOS1	1.29e-09	0.492621	0.668	0.541	5.64e-05	Diffing.spg-1	MINOS1
PTPN1	2.99e-08	0.492202	0.434	0.277	0.00130594	Diffing.spg-1	PTPN1
COMMD61	9.08e-29	0.492096	0.968	0.906	3.97e-24	Diffing.spg-1	COMMD6
MMAB	2.29e-09	0.491835	0.42	0.258	0.000100374	Diffing.spg-1	MMAB
SH3BGRL31	6.79e-15	0.491109	0.558	0.312	2.97e-10	Diffing.spg-1	SH3BGRL3
RPS3A1	3.35e-37	0.490771	1	0.997	1.47e-32	Diffing.spg-1	RPS3A
CHMP61	5.45e-06	0.490334	0.329	0.213	0.238487	Diffing.spg-1	CHMP6
SLCO3A1	7.37e-08	0.490312	0.307	0.181	0.0032242	Diffing.spg-1	SLCO3A1
RPL92	6.06e-26	0.49029	0.987	0.974	2.65e-21	Diffing.spg-1	RPL9
C9orf1161	6.92e-16	0.490262	0.66	0.438	3.03e-11	Diffing.spg-1	C9orf116
PAM16	1.06e-05	0.489926	0.547	0.41	0.465869	Diffing.spg-1	PAM16
YBX34	3.05e-16	0.489623	0.93	0.768	1.34e-11	Diffing.spg-1	YBX3
CENPQ	6.33e-09	0.489306	0.496	0.33	0.00027712	Diffing.spg-1	CENPQ
COLEC11	2.33e-08	0.488969	0.38	0.233	0.00101718	Diffing.spg-1	COLEC11
TAF7L1	1.61e-11	0.488419	0.477	0.282	7.05e-07	Diffing.spg-1	TAF7L
GTF3C4	1.17e-05	0.488256	0.272	0.171	0.510886	Diffing.spg-1	GTF3C4
FAM3C1	8.35e-09	0.48808	0.507	0.333	0.000365192	Diffing.spg-1	FAM3C
ELAVL22	1.66e-19	0.487855	0.938	0.843	7.24e-15	Diffing.spg-1	ELAVL2
ZPR1	2.04e-10	0.487844	0.647	0.441	8.93e-06	Diffing.spg-1	ZPR1
DNM1L	1.89e-14	0.486725	0.722	0.485	8.27e-10	Diffing.spg-1	DNM1L
ATXN1L	9.75e-09	0.486444	0.407	0.249	0.000426336	Diffing.spg-1	ATXN1L
CACNA2D2	9.18e-06	0.48614	0.261	0.162	0.401395	Diffing.spg-1	CACNA2D2
ADO	2.62e-06	0.486122	0.28	0.172	0.114811	Diffing.spg-1	ADO
TCEB1	7.24e-11	0.485703	0.69	0.608	3.17e-06	Diffing.spg-1	TCEB1
C12orf45	2.74e-10	0.485014	0.644	0.447	1.2e-05	Diffing.spg-1	C12orf45
KLHL15	8.45e-09	0.484351	0.267	0.141	0.000369548	Diffing.spg-1	KLHL15
FXR2	4.97e-07	0.484096	0.442	0.305	0.0217558	Diffing.spg-1	FXR2
NDC1	3.51e-06	0.48403	0.253	0.15	0.153727	Diffing.spg-1	NDC1
TUG1	4.91e-07	0.483977	0.412	0.272	0.0214641	Diffing.spg-1	TUG1
ILK	9.14e-11	0.483754	0.456	0.268	4e-06	Diffing.spg-1	ILK
TSSC1	0.000183694	0.483489	0.275	0.187	1	Diffing.spg-1	TSSC1
RP11-10A14.51	1.01e-07	0.483359	0.461	0.305	0.00440397	Diffing.spg-1	RP11-10A14.5
KHDC1	2.8e-08	0.4829	0.358	0.214	0.00122502	Diffing.spg-1	KHDC1
NAA40	1.22e-07	0.482556	0.342	0.209	0.00533598	Diffing.spg-1	NAA40
EVL2	1.59e-08	0.482191	0.625	0.468	0.000693877	Diffing.spg-1	EVL
UTP20	1.65e-06	0.481794	0.27	0.16	0.0722652	Diffing.spg-1	UTP20
MTMR101	1.73e-05	0.481435	0.251	0.153	0.756091	Diffing.spg-1	MTMR10
GPATCH4	1.09e-12	0.480661	0.615	0.382	4.78e-08	Diffing.spg-1	GPATCH4
LSM51	1.46e-22	0.480189	0.951	0.792	6.37e-18	Diffing.spg-1	LSM5
ANKS1B	8.64e-07	0.480163	0.275	0.164	0.0378042	Diffing.spg-1	ANKS1B
RPLP01	4.07e-42	0.479982	0.997	0.992	1.78e-37	Diffing.spg-1	RPLP0
BRD7	1.57e-17	0.479667	0.916	0.83	6.86e-13	Diffing.spg-1	BRD7
IQCA1	2.31e-09	0.479384	0.598	0.404	0.000101161	Diffing.spg-1	IQCA1
YWHAG	8.88e-05	0.478625	0.342	0.237	1	Diffing.spg-1	YWHAG
TPD52	2.21e-10	0.478302	0.553	0.357	9.68e-06	Diffing.spg-1	TPD52
TLE42	2.18e-11	0.476944	0.844	0.663	9.53e-07	Diffing.spg-1	TLE4
SCAPER	8.72e-12	0.476875	0.76	0.542	3.81e-07	Diffing.spg-1	SCAPER
DPY19L3	0.000179698	0.476714	0.256	0.17	1	Diffing.spg-1	DPY19L3
DPCD	2.4e-20	0.476064	0.898	0.698	1.05e-15	Diffing.spg-1	DPCD
GPT21	2.54e-07	0.475902	0.423	0.285	0.0111105	Diffing.spg-1	GPT2
TIMM17A	1.31e-12	0.475861	0.776	0.561	5.74e-08	Diffing.spg-1	TIMM17A
APTX	1.49e-07	0.475848	0.523	0.366	0.00650195	Diffing.spg-1	APTX
RPS19BP11	2.6e-23	0.475637	0.965	0.847	1.14e-18	Diffing.spg-1	RPS19BP1
DHRS12	0.000149477	0.475381	0.264	0.176	1	Diffing.spg-1	DHRS12
C1orf123	2.29e-07	0.474667	0.423	0.282	0.00999829	Diffing.spg-1	C1orf123
SCLT1	6.93e-08	0.474487	0.326	0.191	0.00303295	Diffing.spg-1	SCLT1
PDCD5	1.31e-39	0.474368	0.987	0.975	5.74e-35	Diffing.spg-1	PDCD5
POP7	2.38e-10	0.473971	0.744	0.556	1.04e-05	Diffing.spg-1	POP7
KATNB1	3.08e-10	0.473843	0.326	0.177	1.35e-05	Diffing.spg-1	KATNB1
ETFB	9.23e-13	0.473679	0.806	0.643	4.04e-08	Diffing.spg-1	ETFB
THUMPD21	1.04e-08	0.472869	0.41	0.252	0.000456106	Diffing.spg-1	THUMPD2
NPC2	6.42e-18	0.47219	0.903	0.732	2.81e-13	Diffing.spg-1	NPC2
APLP11	2.97e-11	0.471838	0.542	0.339	1.3e-06	Diffing.spg-1	APLP1
TRIP101	7.06e-06	0.471509	0.278	0.173	0.308723	Diffing.spg-1	TRIP10
ATXN3	6.36e-10	0.47144	0.739	0.561	2.78e-05	Diffing.spg-1	ATXN3
STRADB	2.42e-10	0.470881	0.569	0.379	1.06e-05	Diffing.spg-1	STRADB
IFNAR22	2.8e-09	0.470839	0.504	0.329	0.000122659	Diffing.spg-1	IFNAR2
NBPF142	0.00467107	0.470803	0.313	0.243	1	Diffing.spg-1	NBPF14
CCDC1732	6.78e-09	0.470543	0.48	0.317	0.000296635	Diffing.spg-1	CCDC173
IFRD2	1.4e-09	0.470436	0.415	0.245	6.14e-05	Diffing.spg-1	IFRD2
ZNHIT11	6.84e-11	0.46993	0.687	0.494	2.99e-06	Diffing.spg-1	ZNHIT1
SPATS2L	3.59e-13	0.469855	0.844	0.702	1.57e-08	Diffing.spg-1	SPATS2L
SCP21	6.35e-10	0.469332	0.41	0.24	2.78e-05	Diffing.spg-1	SCP2
YIF1A1	8.09e-15	0.469326	0.849	0.663	3.54e-10	Diffing.spg-1	YIF1A
UBE2J1	8.6e-09	0.468813	0.544	0.366	0.000376197	Diffing.spg-1	UBE2J1
C5orf24	4.82e-09	0.468532	0.499	0.322	0.000210857	Diffing.spg-1	C5orf24
NBPF102	0.00170891	0.467724	0.267	0.199	1	Diffing.spg-1	NBPF10
ACLY	7.72e-10	0.467127	0.528	0.357	3.38e-05	Diffing.spg-1	ACLY
FOXRED1	2.52e-09	0.466286	0.429	0.26	0.000110382	Diffing.spg-1	FOXRED1
TIMM13	1.68e-20	0.46577	0.946	0.836	7.37e-16	Diffing.spg-1	TIMM13
PPP3CB1	3.26e-12	0.465607	0.701	0.496	1.42e-07	Diffing.spg-1	PPP3CB
EPB41L4A-AS11	6.85e-10	0.465555	0.717	0.52	3e-05	Diffing.spg-1	EPB41L4A-AS1
RBPJ	1.61e-18	0.465314	0.927	0.762	7.05e-14	Diffing.spg-1	RBPJ
MRPL15	3.23e-16	0.465249	0.593	0.329	1.41e-11	Diffing.spg-1	MRPL15
CCDC6	8.97e-10	0.464713	0.461	0.284	3.92e-05	Diffing.spg-1	CCDC6
VPS16	7.79e-06	0.464203	0.307	0.198	0.340775	Diffing.spg-1	VPS16
NDUFV22	7e-24	0.463758	0.97	0.911	3.06e-19	Diffing.spg-1	NDUFV2
CSNK1G2	1.25e-10	0.463751	0.447	0.262	5.48e-06	Diffing.spg-1	CSNK1G2
XPC	6.46e-11	0.463224	0.698	0.525	2.83e-06	Diffing.spg-1	XPC
GRHPR2	1.6e-09	0.462053	0.566	0.377	7e-05	Diffing.spg-1	GRHPR
SDC1	1.09e-06	0.461806	0.313	0.193	0.0477066	Diffing.spg-1	SDC1
SCO1	1.53e-10	0.461636	0.606	0.407	6.71e-06	Diffing.spg-1	SCO1
RPS182	1.57e-28	0.461173	1	1	6.86e-24	Diffing.spg-1	RPS18
RRP7A	9.79e-08	0.460791	0.504	0.345	0.00428089	Diffing.spg-1	RRP7A
SOHLH11	4.07e-12	0.459777	0.857	0.701	1.78e-07	Diffing.spg-1	SOHLH1
TXNRD3	1.31e-07	0.45965	0.353	0.213	0.00575143	Diffing.spg-1	TXNRD3
SIRPA2	2.44e-07	0.459376	0.375	0.235	0.0106656	Diffing.spg-1	SIRPA
DGCR2	9.43e-06	0.45909	0.286	0.181	0.412486	Diffing.spg-1	DGCR2
ARRDC11	0.000179878	0.458947	0.28	0.19	1	Diffing.spg-1	ARRDC1
TAF102	8.15e-10	0.458809	0.65	0.488	3.57e-05	Diffing.spg-1	TAF10
CAMK2G2	7.13e-08	0.458752	0.391	0.245	0.00312094	Diffing.spg-1	CAMK2G
C17orf97	3.74e-10	0.458705	0.429	0.256	1.63e-05	Diffing.spg-1	C17orf97
TUBA1C	4.98e-17	0.45857	0.765	0.492	2.18e-12	Diffing.spg-1	TUBA1C
GALK11	3.34e-09	0.457546	0.515	0.33	0.000146125	Diffing.spg-1	GALK1
ANKRD42	1.43e-06	0.457002	0.394	0.26	0.0626113	Diffing.spg-1	ANKRD42
HGS2	1.23e-07	0.456879	0.625	0.458	0.0053692	Diffing.spg-1	HGS
PPP5C	9.1e-11	0.456352	0.456	0.265	3.98e-06	Diffing.spg-1	PPP5C
UACA3	7.62e-10	0.456093	0.647	0.449	3.33e-05	Diffing.spg-1	UACA
LRRC6	8.05e-05	0.455467	0.253	0.165	1	Diffing.spg-1	LRRC6
SIPA1L1	2.05e-09	0.455426	0.588	0.397	8.99e-05	Diffing.spg-1	SIPA1L1
AIFM1	1.65e-09	0.455249	0.553	0.366	7.24e-05	Diffing.spg-1	AIFM1
JTB	4.58e-13	0.455138	0.825	0.607	2e-08	Diffing.spg-1	JTB
LSM21	5.63e-25	0.45482	0.989	0.902	2.46e-20	Diffing.spg-1	LSM2
FGGY2	3.94e-08	0.4548	0.402	0.25	0.00172218	Diffing.spg-1	FGGY
POR1	1.1e-08	0.454339	0.593	0.416	0.000481144	Diffing.spg-1	POR
TMEM2231	2.55e-09	0.454275	0.488	0.308	0.000111752	Diffing.spg-1	TMEM223
POMGNT21	1.05e-07	0.45377	0.442	0.289	0.00459224	Diffing.spg-1	POMGNT2
CCNG2	3.8e-06	0.453611	0.267	0.16	0.166035	Diffing.spg-1	CCNG2
RCC2	3.21e-07	0.453462	0.383	0.241	0.0140289	Diffing.spg-1	RCC2
NCOA6	2.77e-07	0.453216	0.447	0.3	0.0121259	Diffing.spg-1	NCOA6
DGKE	2.56e-05	0.453207	0.364	0.253	1	Diffing.spg-1	DGKE
CNPY2	4.53e-10	0.453123	0.596	0.397	1.98e-05	Diffing.spg-1	CNPY2
CDC42EP31	3.66e-09	0.452634	0.466	0.293	0.000160207	Diffing.spg-1	CDC42EP3
IRAK4	1.85e-06	0.451771	0.251	0.145	0.0807249	Diffing.spg-1	IRAK4
KCMF12	1.74e-10	0.451605	0.668	0.479	7.63e-06	Diffing.spg-1	KCMF1
FANCG	2.47e-08	0.451444	0.38	0.229	0.00108202	Diffing.spg-1	FANCG
LSM71	1.93e-20	0.451061	0.973	0.887	8.46e-16	Diffing.spg-1	LSM7
SRSF91	1.26e-15	0.450724	0.892	0.802	5.53e-11	Diffing.spg-1	SRSF9
GID8	8.46e-12	0.450669	0.736	0.528	3.7e-07	Diffing.spg-1	GID8
TMEM2193	9.29e-20	0.450574	0.941	0.847	4.06e-15	Diffing.spg-1	TMEM219
TMEM256	2.78e-08	0.450245	0.48	0.319	0.00121458	Diffing.spg-1	TMEM256
SESTD11	3.69e-10	0.45007	0.757	0.578	1.62e-05	Diffing.spg-1	SESTD1
TPD52L2	1.86e-08	0.448406	0.55	0.378	0.00081449	Diffing.spg-1	TPD52L2
SMUG1	2.31e-08	0.448098	0.458	0.289	0.00100949	Diffing.spg-1	SMUG1
ASNA11	5.5e-18	0.448085	0.938	0.859	2.41e-13	Diffing.spg-1	ASNA1
PRMT11	9.25e-18	0.447528	0.922	0.803	4.04e-13	Diffing.spg-1	PRMT1
RABEPK2	9.45e-08	0.447362	0.383	0.236	0.00413368	Diffing.spg-1	RABEPK
TUBGCP5	8.85e-10	0.447301	0.534	0.341	3.87e-05	Diffing.spg-1	TUBGCP5
UFD1L	1.73e-08	0.447031	0.528	0.381	0.000755069	Diffing.spg-1	UFD1L
LAMTOR41	2.01e-19	0.446447	0.927	0.779	8.78e-15	Diffing.spg-1	LAMTOR4
KAT2A	8.66e-08	0.445815	0.396	0.241	0.00378785	Diffing.spg-1	KAT2A
CXorf40B	2.3e-05	0.445761	0.272	0.172	1	Diffing.spg-1	CXorf40B
POLR2A1	1.48e-13	0.445418	0.871	0.729	6.45e-09	Diffing.spg-1	POLR2A
POMGNT1	1.74e-07	0.445074	0.364	0.22	0.00763015	Diffing.spg-1	POMGNT1
FAM49B1	2.77e-12	0.444927	0.725	0.499	1.21e-07	Diffing.spg-1	FAM49B
JRK1	3.05e-05	0.444573	0.404	0.285	1	Diffing.spg-1	JRK
PREB	1.15e-08	0.444123	0.625	0.439	0.0005035	Diffing.spg-1	PREB
POLR3GL	2.06e-09	0.444097	0.596	0.426	9.03e-05	Diffing.spg-1	POLR3GL
NIFK-AS1	1.1e-05	0.443523	0.321	0.215	0.481969	Diffing.spg-1	NIFK-AS1
SMKR1	6.18e-18	0.443145	0.714	0.464	2.71e-13	Diffing.spg-1	SMKR1
TYW1	5.9e-06	0.442998	0.385	0.257	0.258083	Diffing.spg-1	TYW1
SETD6	1.8e-06	0.442627	0.466	0.318	0.0788901	Diffing.spg-1	SETD6
HIBADH	3e-11	0.442437	0.609	0.4	1.31e-06	Diffing.spg-1	HIBADH
QDPR	1.55e-10	0.442239	0.779	0.637	6.78e-06	Diffing.spg-1	QDPR
USMG51	3.12e-08	0.440855	0.647	0.503	0.00136326	Diffing.spg-1	USMG5
CYBA1	3.89e-07	0.440658	0.439	0.291	0.0170366	Diffing.spg-1	CYBA
NUP93	8.3e-10	0.440382	0.768	0.616	3.63e-05	Diffing.spg-1	NUP93
IKBKG1	0.000114366	0.440176	0.353	0.246	1	Diffing.spg-1	IKBKG
TULP3	2.21e-11	0.439356	0.698	0.467	9.65e-07	Diffing.spg-1	TULP3
ATP5E	4.62e-13	0.438889	0.693	0.624	2.02e-08	Diffing.spg-1	ATP5E
SMOX2	1.85e-06	0.438877	0.326	0.203	0.0810943	Diffing.spg-1	SMOX
ULK3	1.18e-09	0.438731	0.367	0.204	5.17e-05	Diffing.spg-1	ULK3
CARKD	4.37e-05	0.438673	0.283	0.186	1	Diffing.spg-1	CARKD
COX5A	8.35e-31	0.438458	0.987	0.958	3.65e-26	Diffing.spg-1	COX5A
NTHL14	1.08e-11	0.43812	0.741	0.537	4.73e-07	Diffing.spg-1	NTHL1
FAM220A	8.59e-05	0.437587	0.264	0.172	1	Diffing.spg-1	FAM220A
LDOC1	3.74e-06	0.437011	0.286	0.175	0.1636	Diffing.spg-1	LDOC1
TPTEP1	5.52e-06	0.43696	0.286	0.178	0.241676	Diffing.spg-1	TPTEP1
MRPL40	5.75e-15	0.436546	0.879	0.718	2.52e-10	Diffing.spg-1	MRPL40
AK43	4.1e-06	0.436512	0.377	0.257	0.179159	Diffing.spg-1	AK4
C4orf461	2.38e-05	0.436468	0.296	0.193	1	Diffing.spg-1	C4orf46
DTWD1	2.48e-11	0.436432	0.658	0.44	1.08e-06	Diffing.spg-1	DTWD1
AEN	7.7e-07	0.435634	0.388	0.249	0.0336817	Diffing.spg-1	AEN
SNHG7	2.12e-08	0.435611	0.765	0.676	0.000926424	Diffing.spg-1	SNHG7
COX191	5.91e-08	0.435594	0.585	0.409	0.00258456	Diffing.spg-1	COX19
NXN1	4.82e-06	0.435392	0.334	0.22	0.210697	Diffing.spg-1	NXN
EML41	1.19e-07	0.435339	0.574	0.407	0.00521446	Diffing.spg-1	EML4
APH1A	2.5e-09	0.434864	0.399	0.235	0.000109217	Diffing.spg-1	APH1A
TSEN54	8.8e-10	0.434751	0.604	0.399	3.85e-05	Diffing.spg-1	TSEN54
GMPR2	0.000376959	0.433961	0.261	0.179	1	Diffing.spg-1	GMPR2
LATS2	8.95e-05	0.433893	0.286	0.192	1	Diffing.spg-1	LATS2
MTA1	1.65e-07	0.433713	0.348	0.211	0.00720158	Diffing.spg-1	MTA1
ZNF4622	3.11e-11	0.433677	0.42	0.236	1.36e-06	Diffing.spg-1	ZNF462
IP6K12	1.32e-08	0.433561	0.574	0.389	0.000577936	Diffing.spg-1	IP6K1
SOCS61	7.53e-06	0.433092	0.286	0.18	0.329565	Diffing.spg-1	SOCS6
PPIL2	0.00019653	0.433055	0.256	0.17	1	Diffing.spg-1	PPIL2
ANKRD39	2.03e-09	0.433005	0.286	0.15	8.89e-05	Diffing.spg-1	ANKRD39
ASMTL2	5.55e-06	0.432492	0.34	0.219	0.242957	Diffing.spg-1	ASMTL
LONRF1	0.000282492	0.432337	0.326	0.229	1	Diffing.spg-1	LONRF1
SSU721	1.08e-17	0.432074	0.922	0.782	4.74e-13	Diffing.spg-1	SSU72
MCUR13	5.75e-11	0.431909	0.752	0.577	2.52e-06	Diffing.spg-1	MCUR1
MLYCD3	3.77e-08	0.430607	0.418	0.258	0.00164878	Diffing.spg-1	MLYCD
LINC004931	1.39e-06	0.430363	0.491	0.34	0.0606774	Diffing.spg-1	LINC00493
SUDS31	2.35e-10	0.429999	0.706	0.529	1.03e-05	Diffing.spg-1	SUDS3
FBXO25	1.65e-15	0.428284	0.881	0.735	7.23e-11	Diffing.spg-1	FBXO25
RRS1	3.68e-08	0.428275	0.353	0.206	0.00160781	Diffing.spg-1	RRS1
EIF4A1	1.53e-16	0.42794	0.916	0.782	6.68e-12	Diffing.spg-1	EIF4A1
FHAD1	6.44e-06	0.427841	0.286	0.179	0.281575	Diffing.spg-1	FHAD1
ZSCAN5A1	2.42e-07	0.427627	0.456	0.309	0.0106065	Diffing.spg-1	ZSCAN5A
PACS11	6.12e-07	0.427509	0.458	0.314	0.0267905	Diffing.spg-1	PACS1
ZFYVE21	1.09e-12	0.427362	0.865	0.722	4.79e-08	Diffing.spg-1	ZFYVE21
SCNM1	4.91e-08	0.427237	0.377	0.229	0.00214859	Diffing.spg-1	SCNM1
CCDC115	4.37e-08	0.426792	0.536	0.359	0.00190972	Diffing.spg-1	CCDC115
RBP42	5.46e-09	0.426627	0.474	0.303	0.000239061	Diffing.spg-1	RBP4
WDR181	1.76e-09	0.426624	0.725	0.537	7.68e-05	Diffing.spg-1	WDR18
TMEM206	3.12e-08	0.426454	0.447	0.281	0.00136514	Diffing.spg-1	TMEM206
FBXW2	3.26e-09	0.426431	0.655	0.463	0.000142789	Diffing.spg-1	FBXW2
KXD1	1.4e-10	0.426314	0.636	0.428	6.12e-06	Diffing.spg-1	KXD1
CALN1	2.66e-05	0.426308	0.302	0.2	1	Diffing.spg-1	CALN1
IL17RA1	6.35e-06	0.425846	0.291	0.181	0.277801	Diffing.spg-1	IL17RA
UBE2I2	3.12e-18	0.425526	0.973	0.866	1.37e-13	Diffing.spg-1	UBE2I
ZFR21	9.35e-09	0.425486	0.531	0.355	0.000409257	Diffing.spg-1	ZFR2
BTBD1	9.55e-05	0.425445	0.267	0.174	1	Diffing.spg-1	BTBD1
U2AF1L42	2.83e-07	0.425301	0.45	0.292	0.0123818	Diffing.spg-1	U2AF1L4
MBD4	1.01e-11	0.423867	0.811	0.599	4.41e-07	Diffing.spg-1	MBD4
FUBP3	6.05e-06	0.423019	0.267	0.161	0.264666	Diffing.spg-1	FUBP3
RCAN3	1.04e-06	0.422677	0.334	0.207	0.045326	Diffing.spg-1	RCAN3
TERF2	0.000233988	0.422524	0.264	0.179	1	Diffing.spg-1	TERF2
SMARCD1	3.31e-08	0.421987	0.52	0.341	0.00144597	Diffing.spg-1	SMARCD1
PBDC1	2.51e-06	0.421739	0.348	0.225	0.109888	Diffing.spg-1	PBDC1
USP123	7.34e-07	0.421722	0.38	0.248	0.0320926	Diffing.spg-1	USP12
NAGPA1	1.57e-05	0.421256	0.296	0.19	0.688646	Diffing.spg-1	NAGPA
GABPB11	9.37e-07	0.421205	0.582	0.433	0.0410113	Diffing.spg-1	GABPB1
TBC1D51	9.37e-09	0.420596	0.426	0.26	0.000410113	Diffing.spg-1	TBC1D5
MECR	3.33e-05	0.420425	0.332	0.221	1	Diffing.spg-1	MECR
CYFIP11	5.9e-09	0.419695	0.364	0.212	0.00025814	Diffing.spg-1	CYFIP1
TTPAL	2.69e-05	0.419682	0.296	0.193	1	Diffing.spg-1	TTPAL
SLC35B2	3.26e-12	0.41963	0.663	0.438	1.43e-07	Diffing.spg-1	SLC35B2
ABCF1	4.11e-11	0.419015	0.819	0.636	1.8e-06	Diffing.spg-1	ABCF1
MTRNR2L11	4.04e-07	0.418839	0.396	0.256	0.0176653	Diffing.spg-1	MTRNR2L1
XPO5	7.85e-07	0.418662	0.445	0.301	0.0343322	Diffing.spg-1	XPO5
CTDSP22	4.14e-10	0.418642	0.582	0.381	1.81e-05	Diffing.spg-1	CTDSP2
MVB12A	7.13e-06	0.41823	0.275	0.17	0.312141	Diffing.spg-1	MVB12A
TRMT61A	6.37e-08	0.417919	0.337	0.195	0.00278791	Diffing.spg-1	TRMT61A
DHRSX	6.79e-08	0.417606	0.326	0.192	0.0029725	Diffing.spg-1	DHRSX
COMMD1	7.77e-12	0.417442	0.798	0.613	3.4e-07	Diffing.spg-1	COMMD1
RP11-452F19.3	6.99e-06	0.417408	0.536	0.399	0.305934	Diffing.spg-1	RP11-452F19.3
RNF145	1.32e-07	0.417069	0.563	0.401	0.00575689	Diffing.spg-1	RNF145
XIST1	3.51e-06	0.416185	0.305	0.192	0.153654	Diffing.spg-1	XIST
RAB22A	1.33e-07	0.415939	0.623	0.448	0.00581881	Diffing.spg-1	RAB22A
RNF14	2.59e-10	0.415761	0.523	0.319	1.13e-05	Diffing.spg-1	RNF14
RPS203	6.51e-23	0.415558	1	0.993	2.85e-18	Diffing.spg-1	RPS20
WARS	2.61e-08	0.41507	0.445	0.284	0.00114174	Diffing.spg-1	WARS
RBM3	8.06e-17	0.414516	0.96	0.882	3.53e-12	Diffing.spg-1	RBM3
LMBR1L	1.26e-06	0.414162	0.356	0.224	0.0549457	Diffing.spg-1	LMBR1L
PSMG31	3.15e-11	0.414112	0.693	0.478	1.38e-06	Diffing.spg-1	PSMG3
CPPED1	7.57e-07	0.414075	0.275	0.16	0.0331056	Diffing.spg-1	CPPED1
EFR3A1	9.86e-09	0.413939	0.531	0.352	0.000431317	Diffing.spg-1	EFR3A
MRPL12	4.3e-10	0.413391	0.744	0.574	1.88e-05	Diffing.spg-1	MRPL12
MIR4458HG3	2.47e-06	0.412498	0.332	0.209	0.107963	Diffing.spg-1	MIR4458HG
TBL1X2	1.28e-05	0.411032	0.412	0.292	0.559889	Diffing.spg-1	TBL1X
NDUFB3	1.3e-08	0.410555	0.736	0.597	0.000569359	Diffing.spg-1	NDUFB3
MYL6B1	3.88e-10	0.410253	0.83	0.656	1.7e-05	Diffing.spg-1	MYL6B
RRAS3	1.42e-05	0.409968	0.261	0.161	0.620655	Diffing.spg-1	RRAS
THAP9-AS1	1.01e-08	0.40973	0.547	0.367	0.000440926	Diffing.spg-1	THAP9-AS1
TMEM38B	3.48e-10	0.408721	0.65	0.448	1.52e-05	Diffing.spg-1	TMEM38B
MYBL2	0.000101229	0.408546	0.518	0.405	1	Diffing.spg-1	MYBL2
IQCK2	4.5e-08	0.4085	0.647	0.461	0.00196861	Diffing.spg-1	IQCK
FTSJ2	4.73e-07	0.408499	0.469	0.326	0.0206996	Diffing.spg-1	FTSJ2
GDI11	8.86e-09	0.408321	0.749	0.603	0.000387395	Diffing.spg-1	GDI1
ZNF618	0.000550992	0.407937	0.259	0.179	1	Diffing.spg-1	ZNF618
C6orf106	0.000260572	0.407719	0.259	0.172	1	Diffing.spg-1	C6orf106
PHF5A	3.01e-09	0.407175	0.709	0.542	0.000131745	Diffing.spg-1	PHF5A
CRADD	1.03e-05	0.406608	0.318	0.206	0.451856	Diffing.spg-1	CRADD
ZBTB8OS	2.52e-11	0.405973	0.604	0.387	1.1e-06	Diffing.spg-1	ZBTB8OS
PDCD111	1.24e-05	0.404848	0.415	0.29	0.540534	Diffing.spg-1	PDCD11
BTG3	3.99e-21	0.404595	0.951	0.849	1.75e-16	Diffing.spg-1	BTG3
PPAN	1.21e-10	0.404361	0.744	0.517	5.3e-06	Diffing.spg-1	PPAN
ANKRD272	2.71e-06	0.403928	0.388	0.255	0.118773	Diffing.spg-1	ANKRD27
ECI23	8.79e-10	0.403519	0.736	0.536	3.85e-05	Diffing.spg-1	ECI2
ANAPC11	2.32e-24	0.402978	0.987	0.942	1.01e-19	Diffing.spg-1	ANAPC11
LZTFL1	3.88e-07	0.40281	0.442	0.287	0.0169811	Diffing.spg-1	LZTFL1
STK17A	1.64e-07	0.402663	0.539	0.385	0.0071583	Diffing.spg-1	STK17A
AMD1	5.29e-12	0.402539	0.857	0.72	2.31e-07	Diffing.spg-1	AMD1
LINC00936	1.26e-05	0.40228	0.267	0.164	0.550373	Diffing.spg-1	LINC00936
SP31	4.86e-07	0.402123	0.372	0.231	0.0212448	Diffing.spg-1	SP3
CUL31	4.56e-08	0.401689	0.733	0.584	0.00199622	Diffing.spg-1	CUL3
RNF1811	1.02e-07	0.401393	0.687	0.507	0.00448166	Diffing.spg-1	RNF181
GRN2	4.44e-12	0.401332	0.836	0.664	1.94e-07	Diffing.spg-1	GRN
BIRC5	2.96e-07	0.400947	0.536	0.387	0.012938	Diffing.spg-1	BIRC5
OMA1	0.000161309	0.400519	0.264	0.175	1	Diffing.spg-1	OMA1
NDUFS62	4.81e-21	0.400511	0.957	0.889	2.11e-16	Diffing.spg-1	NDUFS6
PPIH	1.39e-09	0.400486	0.555	0.354	6.06e-05	Diffing.spg-1	PPIH
PTPDC1	7.71e-06	0.40026	0.305	0.193	0.337291	Diffing.spg-1	PTPDC1
FOXM1	3.82e-06	0.399965	0.264	0.159	0.167321	Diffing.spg-1	FOXM1
GCAT	1.46e-08	0.399854	0.647	0.465	0.000639482	Diffing.spg-1	GCAT
RP11-128M1.11	5.83e-05	0.399809	0.283	0.184	1	Diffing.spg-1	RP11-128M1.1
IQCG	3.88e-07	0.399618	0.55	0.392	0.0169806	Diffing.spg-1	IQCG
TP53I13	2.43e-09	0.399256	0.488	0.31	0.000106244	Diffing.spg-1	TP53I13
RPL22	8.26e-27	0.399224	0.984	0.969	3.61e-22	Diffing.spg-1	RPL22
SSX2IP	6.62e-10	0.399123	0.771	0.617	2.9e-05	Diffing.spg-1	SSX2IP
CCDC1241	8.5e-09	0.399117	0.663	0.476	0.000371856	Diffing.spg-1	CCDC124
UBAP2	1.84e-08	0.398952	0.739	0.58	0.000807088	Diffing.spg-1	UBAP2
LCLAT1	1.46e-05	0.398788	0.326	0.213	0.639557	Diffing.spg-1	LCLAT1
TRMT2A3	9.48e-08	0.398572	0.504	0.33	0.00414645	Diffing.spg-1	TRMT2A
GBAS	0.000160634	0.398133	0.264	0.176	1	Diffing.spg-1	GBAS
MED101	4.15e-13	0.397035	0.892	0.75	1.81e-08	Diffing.spg-1	MED10
UQCC3	5.18e-10	0.396958	0.66	0.457	2.27e-05	Diffing.spg-1	UQCC3
BRD3	1.85e-08	0.396036	0.739	0.559	0.000807915	Diffing.spg-1	BRD3
CLSTN1	1.23e-07	0.395822	0.42	0.265	0.00537917	Diffing.spg-1	CLSTN1
TTC5	9.77e-08	0.395678	0.558	0.385	0.00427242	Diffing.spg-1	TTC5
GPBP1L11	1.13e-10	0.395675	0.784	0.585	4.92e-06	Diffing.spg-1	GPBP1L1
LIAS	7.78e-07	0.395649	0.456	0.302	0.0340396	Diffing.spg-1	LIAS
SPNS1	2.37e-07	0.395243	0.577	0.423	0.0103707	Diffing.spg-1	SPNS1
NDUFB7	2.42e-25	0.394637	0.978	0.95	1.06e-20	Diffing.spg-1	NDUFB7
CCP110	9.3e-07	0.394476	0.402	0.261	0.0406942	Diffing.spg-1	CCP110
EEF1D	9.69e-19	0.394085	0.968	0.874	4.24e-14	Diffing.spg-1	EEF1D
WDR74	1.57e-08	0.393957	0.658	0.463	0.000687003	Diffing.spg-1	WDR74
RPS31	6.27e-21	0.39354	1	0.993	2.74e-16	Diffing.spg-1	RPS3
ACTG11	2.02e-21	0.393453	0.997	0.986	8.85e-17	Diffing.spg-1	ACTG1
ARPP191	5.08e-21	0.39287	0.978	0.926	2.22e-16	Diffing.spg-1	ARPP19
CLPTM11	2.13e-07	0.392815	0.631	0.457	0.00929682	Diffing.spg-1	CLPTM1
CFAP971	9.63e-12	0.392616	0.863	0.731	4.21e-07	Diffing.spg-1	CFAP97
SNX11	5.47e-08	0.392542	0.418	0.257	0.00239188	Diffing.spg-1	SNX11
UBN1	2.18e-10	0.392355	0.844	0.715	9.54e-06	Diffing.spg-1	UBN1
AC090498.1	1.27e-06	0.392275	0.35	0.222	0.0557007	Diffing.spg-1	AC090498.1
ADCK31	2.44e-05	0.392198	0.447	0.321	1	Diffing.spg-1	ADCK3
COMMD7	8.83e-05	0.391377	0.391	0.278	1	Diffing.spg-1	COMMD7
TNRC6B2	3.58e-11	0.391229	0.873	0.689	1.57e-06	Diffing.spg-1	TNRC6B
FAM101B2	6.53e-05	0.391002	0.272	0.177	1	Diffing.spg-1	FAM101B
RDH13	0.000119074	0.390241	0.27	0.18	1	Diffing.spg-1	RDH13
RPS17	8.45e-22	0.390063	0.995	0.98	3.7e-17	Diffing.spg-1	RPS17
TRA2B	3.86e-13	0.389775	0.906	0.793	1.69e-08	Diffing.spg-1	TRA2B
PDCD2	5.83e-08	0.389694	0.765	0.628	0.00255147	Diffing.spg-1	PDCD2
ATP5J2	1.89e-07	0.389647	0.682	0.609	0.00824854	Diffing.spg-1	ATP5J2
KIF91	3.06e-10	0.389588	0.69	0.503	1.34e-05	Diffing.spg-1	KIF9
POLR3K	9.8e-11	0.389168	0.41	0.227	4.29e-06	Diffing.spg-1	POLR3K
SPATA201	2.84e-08	0.388977	0.45	0.282	0.00124344	Diffing.spg-1	SPATA20
CDC37L1	6.49e-10	0.38894	0.79	0.613	2.84e-05	Diffing.spg-1	CDC37L1
AKAP9	9.74e-11	0.388673	0.814	0.641	4.26e-06	Diffing.spg-1	AKAP9
MSH6	5.29e-07	0.38857	0.547	0.385	0.0231567	Diffing.spg-1	MSH6
PTPN142	2.9e-05	0.387941	0.259	0.163	1	Diffing.spg-1	PTPN14
ZNF32	2.59e-06	0.387728	0.315	0.195	0.113378	Diffing.spg-1	ZNF32
SLC25A313	5.58e-09	0.38753	0.604	0.406	0.000244023	Diffing.spg-1	SLC25A31
RRAGD	1.6e-06	0.387529	0.493	0.344	0.0698772	Diffing.spg-1	RRAGD
KIAA15511	5.22e-05	0.386876	0.38	0.262	1	Diffing.spg-1	KIAA1551
POLR1C	3.16e-08	0.386451	0.617	0.432	0.00138394	Diffing.spg-1	POLR1C
CIAO1	7.12e-09	0.386343	0.706	0.525	0.000311515	Diffing.spg-1	CIAO1
TMSB15A2	1.97e-08	0.385933	0.531	0.355	0.000860481	Diffing.spg-1	TMSB15A
POLR2J1	2.18e-21	0.385653	0.978	0.929	9.52e-17	Diffing.spg-1	POLR2J
UTP11L	0.000200632	0.385556	0.491	0.392	1	Diffing.spg-1	UTP11L
FAM89A1	5.83e-07	0.385531	0.41	0.265	0.0254961	Diffing.spg-1	FAM89A
ANKRD49	3.88e-05	0.385367	0.329	0.221	1	Diffing.spg-1	ANKRD49
TIMM8A	1.18e-06	0.385182	0.272	0.161	0.0516325	Diffing.spg-1	TIMM8A
PYGO2	0.000558393	0.385097	0.259	0.178	1	Diffing.spg-1	PYGO2
CHCHD32	4.55e-08	0.384962	0.609	0.425	0.00198892	Diffing.spg-1	CHCHD3
FARSA	3.57e-09	0.384252	0.717	0.528	0.000156142	Diffing.spg-1	FARSA
RILPL2	3.87e-07	0.383993	0.361	0.228	0.0169287	Diffing.spg-1	RILPL2
AURKAIP1	8.01e-20	0.383992	0.973	0.88	3.51e-15	Diffing.spg-1	AURKAIP1
ST5	2.61e-06	0.383892	0.394	0.263	0.114395	Diffing.spg-1	ST5
C6orf481	2.42e-12	0.383804	0.865	0.689	1.06e-07	Diffing.spg-1	C6orf48
FAAP24	0.000711154	0.383621	0.296	0.212	1	Diffing.spg-1	FAAP24
EMG1	9.15e-10	0.383294	0.782	0.6	4e-05	Diffing.spg-1	EMG1
DGCR6L	2.23e-13	0.382939	0.946	0.81	9.76e-09	Diffing.spg-1	DGCR6L
MDM1	1.77e-05	0.382877	0.367	0.252	0.772305	Diffing.spg-1	MDM1
PLBD21	2.19e-05	0.382611	0.267	0.166	0.957681	Diffing.spg-1	PLBD2
ZNF576	2.45e-08	0.38254	0.412	0.253	0.00107351	Diffing.spg-1	ZNF576
RFWD2	1.59e-05	0.382534	0.531	0.408	0.696656	Diffing.spg-1	RFWD2
RPS210	2.74e-23	0.382275	1	0.999	1.2e-18	Diffing.spg-1	RPS2
C1GALT1	1.65e-06	0.381925	0.542	0.387	0.072309	Diffing.spg-1	C1GALT1
SLC30A3	7.94e-05	0.380761	0.259	0.167	1	Diffing.spg-1	SLC30A3
ZFYVE19	3.06e-06	0.380093	0.464	0.323	0.133828	Diffing.spg-1	ZFYVE19
NARF2	7.02e-11	0.379892	0.879	0.744	3.07e-06	Diffing.spg-1	NARF
POLR3E	2.83e-05	0.379078	0.283	0.179	1	Diffing.spg-1	POLR3E
SS18L2	3.6e-08	0.379024	0.45	0.283	0.00157398	Diffing.spg-1	SS18L2
TOR1A	3.68e-06	0.378781	0.296	0.182	0.160802	Diffing.spg-1	TOR1A
ERI31	1.88e-10	0.378702	0.846	0.657	8.22e-06	Diffing.spg-1	ERI3
RNF411	6.55e-07	0.378344	0.372	0.235	0.0286346	Diffing.spg-1	RNF41
UNC119B	0.000279269	0.377632	0.264	0.177	1	Diffing.spg-1	UNC119B
RERE1	4.38e-08	0.377338	0.679	0.522	0.00191457	Diffing.spg-1	RERE
TXNL4B	0.000331983	0.377318	0.278	0.19	1	Diffing.spg-1	TXNL4B
TIGAR	4.37e-10	0.377026	0.48	0.286	1.91e-05	Diffing.spg-1	TIGAR
AZIN1	1.23e-07	0.376975	0.458	0.293	0.00539769	Diffing.spg-1	AZIN1
DNALI12	1.07e-10	0.376366	0.687	0.468	4.7e-06	Diffing.spg-1	DNALI1
DDIT3	2.58e-05	0.376218	0.415	0.295	1	Diffing.spg-1	DDIT3
YARS21	0.00159886	0.376198	0.299	0.215	1	Diffing.spg-1	YARS2
POLR3F	2.71e-07	0.375824	0.407	0.259	0.0118483	Diffing.spg-1	POLR3F
ZDHHC18	0.00169516	0.375433	0.27	0.191	1	Diffing.spg-1	ZDHHC18
WBSCR16	0.000779004	0.375411	0.31	0.218	1	Diffing.spg-1	WBSCR16
RPL122	2.14e-20	0.375409	0.995	0.985	9.38e-16	Diffing.spg-1	RPL12
PIAS2	2.48e-08	0.374876	0.784	0.597	0.00108564	Diffing.spg-1	PIAS2
CHCHD51	1.53e-08	0.374344	0.663	0.479	0.000668836	Diffing.spg-1	CHCHD5
ZCCHC3	5.66e-06	0.374174	0.275	0.167	0.247482	Diffing.spg-1	ZCCHC3
PSME12	1.51e-06	0.37398	0.491	0.342	0.0658678	Diffing.spg-1	PSME1
RMI21	1.54e-08	0.373893	0.596	0.413	0.000672513	Diffing.spg-1	RMI2
TMEM218	1e-05	0.37363	0.296	0.187	0.438558	Diffing.spg-1	TMEM218
RPL7A1	7.78e-19	0.373461	1	0.996	3.41e-14	Diffing.spg-1	RPL7A
FAM118B	2.88e-07	0.373176	0.523	0.352	0.0125857	Diffing.spg-1	FAM118B
TRUB2	3.97e-07	0.373117	0.391	0.246	0.0173762	Diffing.spg-1	TRUB2
SPG7	2.81e-05	0.372775	0.544	0.406	1	Diffing.spg-1	SPG7
RPL411	2.24e-23	0.372726	0.997	0.989	9.8e-19	Diffing.spg-1	RPL41
BAZ1A2	4.26e-08	0.372116	0.612	0.432	0.00186329	Diffing.spg-1	BAZ1A
KDM4D	8.31e-05	0.372056	0.296	0.2	1	Diffing.spg-1	KDM4D
PDPR	0.000112528	0.37204	0.323	0.223	1	Diffing.spg-1	PDPR
COX142	2.92e-12	0.371907	0.792	0.59	1.28e-07	Diffing.spg-1	COX14
GAGE12E	0.00584248	0.37041	0.305	0.231	1	Diffing.spg-1	GAGE12E
TSPAN31	2.68e-08	0.370048	0.76	0.588	0.00117217	Diffing.spg-1	TSPAN3
AGPAT11	2.4e-07	0.368755	0.426	0.269	0.0104938	Diffing.spg-1	AGPAT1
GOLGA2	3.92e-06	0.368731	0.477	0.331	0.171333	Diffing.spg-1	GOLGA2
NKD21	2.57e-05	0.368164	0.296	0.19	1	Diffing.spg-1	NKD2
KLC11	2.98e-08	0.367215	0.747	0.599	0.00130337	Diffing.spg-1	KLC1
TBC1D11	0.000377252	0.36693	0.388	0.285	1	Diffing.spg-1	TBC1D1
BTRC	7.58e-06	0.366727	0.321	0.205	0.331504	Diffing.spg-1	BTRC
ZBBX	4.45e-06	0.366301	0.296	0.187	0.19464	Diffing.spg-1	ZBBX
AZI21	3.69e-08	0.3663	0.806	0.667	0.00161317	Diffing.spg-1	AZI2
IGBP12	1.69e-06	0.366227	0.539	0.39	0.0740178	Diffing.spg-1	IGBP1
WWOX2	1.75e-07	0.365343	0.523	0.354	0.00765069	Diffing.spg-1	WWOX
S100A103	2.93e-17	0.365318	0.951	0.78	1.28e-12	Diffing.spg-1	S100A10
NFATC12	1.95e-06	0.365203	0.332	0.209	0.0852622	Diffing.spg-1	NFATC1
WIPF2	1.82e-07	0.364951	0.577	0.412	0.00798232	Diffing.spg-1	WIPF2
NME7	1.05e-06	0.364429	0.474	0.315	0.0459148	Diffing.spg-1	NME7
C10orf1071	0.000251673	0.364424	0.291	0.2	1	Diffing.spg-1	C10orf107
ZDHHC161	5.42e-05	0.364218	0.342	0.231	1	Diffing.spg-1	ZDHHC16
RRP12	1.23e-05	0.364099	0.353	0.231	0.536575	Diffing.spg-1	RRP12
TAF8	9.5e-05	0.364027	0.299	0.198	1	Diffing.spg-1	TAF8
TOMM5	0.00781408	0.363817	0.52	0.434	1	Diffing.spg-1	TOMM5
ATP6V1F	1.55e-15	0.363525	0.935	0.832	6.77e-11	Diffing.spg-1	ATP6V1F
NDUFB1	1.24e-08	0.363456	0.717	0.539	0.000541191	Diffing.spg-1	NDUFB1
MRPS52	3.12e-10	0.363217	0.898	0.764	1.37e-05	Diffing.spg-1	MRPS5
ZUFSP1	0.000180715	0.362652	0.307	0.212	1	Diffing.spg-1	ZUFSP
COPS8	5.03e-14	0.362274	0.919	0.744	2.2e-09	Diffing.spg-1	COPS8
UFSP2	3.86e-10	0.362252	0.784	0.621	1.69e-05	Diffing.spg-1	UFSP2
MRPL4	3.55e-09	0.362219	0.701	0.508	0.000155513	Diffing.spg-1	MRPL4
FAM107B	7.06e-07	0.362182	0.593	0.425	0.0308999	Diffing.spg-1	FAM107B
FAM161A	1.69e-07	0.361877	0.534	0.361	0.00738159	Diffing.spg-1	FAM161A
UBE4A	1.45e-05	0.361734	0.356	0.235	0.634297	Diffing.spg-1	UBE4A
OPA1	4.54e-06	0.361678	0.31	0.192	0.19861	Diffing.spg-1	OPA1
UBAC11	8.91e-08	0.361633	0.704	0.55	0.00389646	Diffing.spg-1	UBAC1
MAPKAPK5	3.08e-07	0.361494	0.563	0.397	0.0134962	Diffing.spg-1	MAPKAPK5
PEBP1	9.91e-15	0.361376	0.946	0.797	4.34e-10	Diffing.spg-1	PEBP1
PRRX22	3.42e-06	0.361107	0.353	0.231	0.14971	Diffing.spg-1	PRRX2
COL4A3BP2	5.82e-07	0.360578	0.658	0.499	0.0254761	Diffing.spg-1	COL4A3BP
ILF3-AS1	9.51e-05	0.360212	0.485	0.371	1	Diffing.spg-1	ILF3-AS1
DRAP11	7.23e-17	0.359967	0.957	0.905	3.17e-12	Diffing.spg-1	DRAP1
RALBP12	1.2e-08	0.35991	0.776	0.645	0.000525404	Diffing.spg-1	RALBP1
CHML	0.000104152	0.359747	0.256	0.166	1	Diffing.spg-1	CHML
TCAF11	0.000109768	0.359335	0.275	0.184	1	Diffing.spg-1	TCAF1
NUP133	6.45e-05	0.359326	0.278	0.18	1	Diffing.spg-1	NUP133
DAG1	5.62e-06	0.358482	0.345	0.222	0.246033	Diffing.spg-1	DAG1
PDPN	0.000214751	0.358257	0.272	0.184	1	Diffing.spg-1	PDPN
GPATCH2	5.83e-05	0.357748	0.412	0.295	1	Diffing.spg-1	GPATCH2
BTNL91	0.000219893	0.357643	0.291	0.197	1	Diffing.spg-1	BTNL9
SDF2L1	1.92e-19	0.357286	0.906	0.569	8.38e-15	Diffing.spg-1	SDF2L1
TAF71	1.24e-13	0.357223	0.951	0.863	5.44e-09	Diffing.spg-1	TAF7
RIT1	2.36e-06	0.357076	0.496	0.348	0.103461	Diffing.spg-1	RIT1
OARD11	2.26e-14	0.357014	0.965	0.872	9.9e-10	Diffing.spg-1	OARD1
SLC25A37	1.48e-09	0.356921	0.714	0.53	6.46e-05	Diffing.spg-1	SLC25A37
MRPS152	1.35e-13	0.356864	0.919	0.788	5.9e-09	Diffing.spg-1	MRPS15
UBE2E1	1.52e-06	0.356712	0.782	0.649	0.0662959	Diffing.spg-1	UBE2E1
INPP11	3.99e-06	0.35654	0.391	0.259	0.174767	Diffing.spg-1	INPP1
TMEM230	3.9e-11	0.356142	0.898	0.717	1.71e-06	Diffing.spg-1	TMEM230
CENPA	1.25e-07	0.356099	0.399	0.25	0.00545918	Diffing.spg-1	CENPA
FTH13	5.09e-27	0.355302	1	0.997	2.23e-22	Diffing.spg-1	FTH1
GMCL1	4.22e-09	0.354934	0.741	0.566	0.000184486	Diffing.spg-1	GMCL1
EFNA31	8.08e-05	0.354886	0.286	0.19	1	Diffing.spg-1	EFNA3
ANGEL2	5.62e-06	0.354762	0.31	0.192	0.245867	Diffing.spg-1	ANGEL2
ADIPOR1	3.31e-06	0.354572	0.558	0.403	0.144666	Diffing.spg-1	ADIPOR1
MFSD14B1	1.04e-05	0.353903	0.334	0.215	0.456332	Diffing.spg-1	MFSD14B
PANK2	4.22e-05	0.353824	0.485	0.36	1	Diffing.spg-1	PANK2
SAP30L1	3.14e-06	0.353425	0.45	0.303	0.137577	Diffing.spg-1	SAP30L
ADIPOR2	5.5e-07	0.353424	0.588	0.408	0.0240663	Diffing.spg-1	ADIPOR2
CRLS1	0.000362556	0.352865	0.307	0.214	1	Diffing.spg-1	CRLS1
REEP63	3.43e-10	0.352652	0.779	0.596	1.5e-05	Diffing.spg-1	REEP6
CDH2	5.91e-08	0.352364	0.461	0.296	0.00258568	Diffing.spg-1	CDH2
PACRG2	1.95e-10	0.352098	0.391	0.218	8.55e-06	Diffing.spg-1	PACRG
CCDC841	3.55e-05	0.351715	0.35	0.237	1	Diffing.spg-1	CCDC84
C5orf451	6.39e-05	0.351641	0.385	0.273	1	Diffing.spg-1	C5orf45
LARP4B1	0.000144195	0.351507	0.305	0.205	1	Diffing.spg-1	LARP4B
SPSB33	1.98e-08	0.351506	0.72	0.533	0.000865703	Diffing.spg-1	SPSB3
KMT5B	3.45e-09	0.350422	0.722	0.503	0.000150865	Diffing.spg-1	KMT5B
DDX501	4.33e-07	0.350137	0.72	0.574	0.018943	Diffing.spg-1	DDX50
ARMC10	2.58e-06	0.349977	0.574	0.42	0.112813	Diffing.spg-1	ARMC10
ITFG2	9.92e-05	0.349521	0.402	0.289	1	Diffing.spg-1	ITFG2
AP2S11	2.43e-10	0.349468	0.814	0.648	1.06e-05	Diffing.spg-1	AP2S1
AC005076.5	0.000193795	0.349446	0.272	0.179	1	Diffing.spg-1	AC005076.5
OXLD1	1.47e-07	0.349002	0.437	0.278	0.00642158	Diffing.spg-1	OXLD1
CTSB1	2.93e-05	0.348998	0.447	0.319	1	Diffing.spg-1	CTSB
GTF2F1	6.06e-07	0.348705	0.623	0.456	0.026515	Diffing.spg-1	GTF2F1
PAFAH1B31	1.69e-18	0.34863	0.981	0.926	7.39e-14	Diffing.spg-1	PAFAH1B3
TEX9	2.42e-08	0.348378	0.518	0.335	0.00106064	Diffing.spg-1	TEX9
BABAM1	8.19e-10	0.348047	0.86	0.689	3.58e-05	Diffing.spg-1	BABAM1
VPS52	7.29e-07	0.347881	0.31	0.185	0.0319106	Diffing.spg-1	VPS52
MGST31	1.81e-07	0.347874	0.682	0.501	0.00792525	Diffing.spg-1	MGST3
C11orf682	9.78e-06	0.34778	0.396	0.271	0.427764	Diffing.spg-1	C11orf68
ABCF3	1.83e-05	0.347751	0.372	0.246	0.802347	Diffing.spg-1	ABCF3
PASK	0.00109699	0.34764	0.253	0.176	1	Diffing.spg-1	PASK
FAM89B3	2.09e-05	0.347491	0.342	0.23	0.915754	Diffing.spg-1	FAM89B
RNF2121	1.24e-07	0.347455	0.636	0.461	0.00544339	Diffing.spg-1	RNF212
NDUFB9	2.68e-23	0.347373	0.992	0.964	1.17e-18	Diffing.spg-1	NDUFB9
C16orf71	1.1e-06	0.346605	0.272	0.16	0.0482095	Diffing.spg-1	C16orf71
C7orf73	6.7e-07	0.345939	0.631	0.502	0.029313	Diffing.spg-1	C7orf73
RNF24	0.000308427	0.345589	0.345	0.243	1	Diffing.spg-1	RNF24
LRCH41	1.83e-05	0.345504	0.447	0.318	0.800034	Diffing.spg-1	LRCH4
ASF1A	7.07e-07	0.345467	0.698	0.529	0.0309172	Diffing.spg-1	ASF1A
WDR43	2.58e-07	0.344993	0.639	0.459	0.0112683	Diffing.spg-1	WDR43
DRC3	3.74e-05	0.344932	0.313	0.204	1	Diffing.spg-1	DRC3
FLAD1	9.29e-05	0.344917	0.399	0.286	1	Diffing.spg-1	FLAD1
C11orf73	6.43e-07	0.344913	0.369	0.23	0.0281497	Diffing.spg-1	C11orf73
CEP57	6.25e-08	0.344903	0.747	0.57	0.00273518	Diffing.spg-1	CEP57
ARF52	2.56e-13	0.344776	0.916	0.771	1.12e-08	Diffing.spg-1	ARF5
UBE2O	1.55e-05	0.344523	0.407	0.279	0.676091	Diffing.spg-1	UBE2O
LSM1	4.23e-12	0.344248	0.935	0.839	1.85e-07	Diffing.spg-1	LSM1
RWDD2B	0.000346094	0.344099	0.313	0.217	1	Diffing.spg-1	RWDD2B
DBNL	4.27e-06	0.343282	0.28	0.168	0.186866	Diffing.spg-1	DBNL
STARD102	1.46e-08	0.342664	0.631	0.45	0.000640397	Diffing.spg-1	STARD10
TMEM183A1	3.3e-09	0.342346	0.892	0.767	0.000144162	Diffing.spg-1	TMEM183A
EEF1E1	2.19e-09	0.342244	0.879	0.73	9.56e-05	Diffing.spg-1	EEF1E1
MYEOV2	2.97e-06	0.34215	0.674	0.574	0.12994	Diffing.spg-1	MYEOV2
CHP12	0.000246647	0.342052	0.383	0.275	1	Diffing.spg-1	CHP1
ACTR1A	3.22e-05	0.34202	0.35	0.236	1	Diffing.spg-1	ACTR1A
EIF3K	3.62e-13	0.341744	0.854	0.611	1.58e-08	Diffing.spg-1	EIF3K
IMMP2L2	0.00257039	0.34152	0.267	0.193	1	Diffing.spg-1	IMMP2L
CALM1	2.14e-14	0.341314	0.954	0.858	9.34e-10	Diffing.spg-1	CALM1
ARHGAP17	0.000241026	0.340929	0.288	0.194	1	Diffing.spg-1	ARHGAP17
CEP55	1.46e-07	0.340868	0.278	0.157	0.0063871	Diffing.spg-1	CEP55
PAIP2B	3.65e-07	0.340647	0.251	0.14	0.0159585	Diffing.spg-1	PAIP2B
DVL1	7.45e-05	0.340005	0.256	0.16	1	Diffing.spg-1	DVL1
ADSL	2.15e-08	0.339962	0.846	0.733	0.000942475	Diffing.spg-1	ADSL
P4HA2	0.000174772	0.339605	0.437	0.32	1	Diffing.spg-1	P4HA2
WDR47	1.03e-05	0.339589	0.402	0.273	0.450915	Diffing.spg-1	WDR47
RP11-161M6.23	1.91e-05	0.339561	0.288	0.182	0.833503	Diffing.spg-1	RP11-161M6.2
KIAA1143	9.86e-07	0.339451	0.536	0.37	0.0431371	Diffing.spg-1	KIAA1143
EIF3A	3.07e-10	0.339383	0.844	0.683	1.34e-05	Diffing.spg-1	EIF3A
EXOSC7	7.33e-11	0.339182	0.836	0.652	3.21e-06	Diffing.spg-1	EXOSC7
GID41	2.39e-06	0.338969	0.485	0.336	0.104416	Diffing.spg-1	GID4
PER3	0.000293886	0.338822	0.329	0.231	1	Diffing.spg-1	PER3
OSBPL9	1.75e-05	0.338684	0.318	0.207	0.76724	Diffing.spg-1	OSBPL9
DCAF151	1.67e-06	0.338293	0.539	0.379	0.0730285	Diffing.spg-1	DCAF15
IWS1	1.28e-09	0.338276	0.712	0.5	5.62e-05	Diffing.spg-1	IWS1
KRT101	7.79e-09	0.338149	0.806	0.712	0.00034067	Diffing.spg-1	KRT10
DCUN1D4	5.07e-05	0.338063	0.453	0.318	1	Diffing.spg-1	DCUN1D4
TRPT1	3.25e-05	0.337788	0.286	0.184	1	Diffing.spg-1	TRPT1
MTERF3	3.68e-08	0.337108	0.388	0.229	0.00161051	Diffing.spg-1	MTERF3
OXSR11	0.000314789	0.336855	0.299	0.203	1	Diffing.spg-1	OXSR1
SLC35A12	5.94e-07	0.336797	0.375	0.232	0.0259955	Diffing.spg-1	SLC35A1
MADD2	0.000200294	0.336787	0.418	0.31	1	Diffing.spg-1	MADD
C1orf109	2.56e-07	0.336674	0.447	0.286	0.0112021	Diffing.spg-1	C1orf109
ERVK3-11	5e-05	0.336667	0.558	0.445	1	Diffing.spg-1	ERVK3-1
BRMS12	3.21e-07	0.336629	0.741	0.576	0.0140313	Diffing.spg-1	BRMS1
VRK32	2.56e-10	0.336531	0.798	0.621	1.12e-05	Diffing.spg-1	VRK3
SESN11	3.3e-05	0.336073	0.313	0.203	1	Diffing.spg-1	SESN1
LBH2	1.45e-05	0.335679	0.28	0.174	0.632731	Diffing.spg-1	LBH
RDH14	4.38e-05	0.335497	0.48	0.344	1	Diffing.spg-1	RDH14
CKLF	3e-08	0.335345	0.79	0.63	0.0013139	Diffing.spg-1	CKLF
CDC162	2.62e-06	0.335261	0.693	0.546	0.11449	Diffing.spg-1	CDC16
TMEM126B	4.52e-07	0.334481	0.625	0.447	0.0197556	Diffing.spg-1	TMEM126B
MLX	7.12e-07	0.334072	0.542	0.374	0.0311555	Diffing.spg-1	MLX
PPIL1	4.05e-07	0.333759	0.666	0.499	0.0177325	Diffing.spg-1	PPIL1
MRPL14	2.19e-12	0.33367	0.96	0.869	9.6e-08	Diffing.spg-1	MRPL14
MTHFD2	8.7e-07	0.333663	0.698	0.536	0.0380569	Diffing.spg-1	MTHFD2
ELF2	1.11e-06	0.333521	0.555	0.389	0.0487314	Diffing.spg-1	ELF2
TBC1D10A1	0.000300736	0.33293	0.345	0.246	1	Diffing.spg-1	TBC1D10A
FAM120B	0.000343064	0.33284	0.305	0.21	1	Diffing.spg-1	FAM120B
STK403	3.31e-06	0.332631	0.396	0.262	0.144604	Diffing.spg-1	STK40
SRRD	3.4e-05	0.332541	0.388	0.268	1	Diffing.spg-1	SRRD
ANHX1	1.28e-06	0.331804	0.491	0.339	0.0558415	Diffing.spg-1	ANHX
RPUSD31	1.99e-06	0.331485	0.482	0.338	0.0870696	Diffing.spg-1	RPUSD3
MRPS18A	2.38e-07	0.330879	0.679	0.488	0.0104174	Diffing.spg-1	MRPS18A
CCDC137	9.94e-08	0.330848	0.609	0.429	0.00434995	Diffing.spg-1	CCDC137
ZNF582-AS1	1.12e-05	0.330744	0.291	0.179	0.491695	Diffing.spg-1	ZNF582-AS1
RELA1	6.01e-07	0.330685	0.439	0.286	0.0262929	Diffing.spg-1	RELA
MECP2	7.42e-05	0.330593	0.474	0.342	1	Diffing.spg-1	MECP2
RPL27A	1.46e-14	0.330563	0.997	0.975	6.39e-10	Diffing.spg-1	RPL27A
CHAF1A	7.57e-09	0.33026	0.709	0.527	0.000331021	Diffing.spg-1	CHAF1A
FOXO11	1.46e-06	0.329304	0.396	0.257	0.0640245	Diffing.spg-1	FOXO1
MOB1A	5.47e-08	0.328931	0.547	0.365	0.00239363	Diffing.spg-1	MOB1A
SLC25A262	7.6e-07	0.328921	0.598	0.441	0.033261	Diffing.spg-1	SLC25A26
RMDN1	1.7e-07	0.328644	0.585	0.395	0.00745149	Diffing.spg-1	RMDN1
MAPKAP1	1.08e-09	0.328588	0.73	0.512	4.74e-05	Diffing.spg-1	MAPKAP1
POLR2B	2.95e-09	0.328575	0.636	0.417	0.000128868	Diffing.spg-1	POLR2B
SRPK1	1.37e-09	0.328464	0.898	0.736	5.99e-05	Diffing.spg-1	SRPK1
FAM178B2	0.000949478	0.328451	0.377	0.281	1	Diffing.spg-1	FAM178B
GADD45GIP12	1.62e-10	0.328212	0.903	0.809	7.09e-06	Diffing.spg-1	GADD45GIP1
FAM134A2	2.51e-05	0.328021	0.606	0.482	1	Diffing.spg-1	FAM134A
RQCD11	0.00137222	0.327908	0.313	0.228	1	Diffing.spg-1	RQCD1
NCAPH2	1.09e-06	0.327823	0.593	0.425	0.0478639	Diffing.spg-1	NCAPH2
HOMER2	4.76e-06	0.327602	0.383	0.251	0.208403	Diffing.spg-1	HOMER2
PELI21	1.16e-06	0.327115	0.466	0.314	0.0507295	Diffing.spg-1	PELI2
CDCA5	1.44e-06	0.327051	0.544	0.399	0.0628857	Diffing.spg-1	CDCA5
USB11	3.06e-05	0.326885	0.544	0.41	1	Diffing.spg-1	USB1
FADD1	0.000131772	0.326829	0.305	0.207	1	Diffing.spg-1	FADD
RPL61	7.97e-14	0.326805	0.997	0.979	3.48e-09	Diffing.spg-1	RPL6
IMPA22	2.69e-06	0.32643	0.447	0.305	0.117789	Diffing.spg-1	IMPA2
UBL5	2.59e-13	0.326212	0.968	0.951	1.13e-08	Diffing.spg-1	UBL5
NDUFAF51	1.62e-07	0.326209	0.518	0.345	0.00708149	Diffing.spg-1	NDUFAF5
RPP25L	9.09e-06	0.326181	0.348	0.226	0.397534	Diffing.spg-1	RPP25L
DDX491	1.51e-06	0.326126	0.612	0.456	0.066234	Diffing.spg-1	DDX49
FAM177A1	3.21e-11	0.326113	0.903	0.765	1.4e-06	Diffing.spg-1	FAM177A1
SNIP1	0.000904023	0.325993	0.264	0.182	1	Diffing.spg-1	SNIP1
TSPAN141	1.35e-05	0.325782	0.426	0.293	0.58973	Diffing.spg-1	TSPAN14
RP11-382A20.3	3.14e-06	0.325708	0.65	0.537	0.137545	Diffing.spg-1	RP11-382A20.3
WDR45B2	6.57e-10	0.325607	0.922	0.836	2.88e-05	Diffing.spg-1	WDR45B
NDUFB101	5.69e-12	0.32557	0.96	0.877	2.49e-07	Diffing.spg-1	NDUFB10
BTBD10	6.36e-07	0.325547	0.617	0.444	0.027824	Diffing.spg-1	BTBD10
AURKA	1.23e-07	0.325472	0.577	0.409	0.00536978	Diffing.spg-1	AURKA
OCRL1	1.65e-05	0.325303	0.272	0.169	0.722084	Diffing.spg-1	OCRL
ZBED5-AS12	4.79e-08	0.324829	0.66	0.471	0.002095	Diffing.spg-1	ZBED5-AS1
CTBP11	0.000208986	0.324778	0.31	0.212	1	Diffing.spg-1	CTBP1
SYAP11	5.11e-05	0.324741	0.42	0.299	1	Diffing.spg-1	SYAP1
TUBGCP21	6.55e-06	0.324647	0.695	0.542	0.286529	Diffing.spg-1	TUBGCP2
ZNF5162	5.93e-07	0.32449	0.509	0.349	0.0259285	Diffing.spg-1	ZNF516
ATG4C	6.4e-05	0.324335	0.305	0.201	1	Diffing.spg-1	ATG4C
BTBD32	0.000172172	0.324049	0.334	0.229	1	Diffing.spg-1	BTBD3
B4GALT5	0.00444142	0.323688	0.259	0.19	1	Diffing.spg-1	B4GALT5
DYRK21	0.000194175	0.323428	0.261	0.173	1	Diffing.spg-1	DYRK2
C20orf24	1.16e-06	0.323151	0.544	0.394	0.0507903	Diffing.spg-1	C20orf24
SMIM10L12	0.000138923	0.323081	0.477	0.358	1	Diffing.spg-1	SMIM10L1
FAM21A3	0.000236162	0.322953	0.299	0.203	1	Diffing.spg-1	FAM21A
BTF3L44	7.83e-08	0.322842	0.739	0.535	0.00342758	Diffing.spg-1	BTF3L4
BCAT2	1.01e-05	0.322713	0.499	0.354	0.443581	Diffing.spg-1	BCAT2
PHTF1	6.96e-07	0.322375	0.544	0.37	0.0304269	Diffing.spg-1	PHTF1
CCDC186	1.16e-05	0.322057	0.706	0.56	0.507835	Diffing.spg-1	CCDC186
AFF3	0.000205806	0.321959	0.253	0.167	1	Diffing.spg-1	AFF3
MPRIP	2.56e-06	0.321764	0.434	0.294	0.111986	Diffing.spg-1	MPRIP
C16orf91	4.2e-05	0.321704	0.383	0.266	1	Diffing.spg-1	C16orf91
MTPN2	1.25e-11	0.321702	0.9	0.786	5.48e-07	Diffing.spg-1	MTPN
GTF2E1	0.000148424	0.321306	0.399	0.286	1	Diffing.spg-1	GTF2E1
DHRS7B	3.04e-05	0.321304	0.488	0.353	1	Diffing.spg-1	DHRS7B
UBXN2A	1.57e-05	0.321157	0.28	0.175	0.686055	Diffing.spg-1	UBXN2A
MLF2	3.02e-12	0.320621	0.817	0.594	1.32e-07	Diffing.spg-1	MLF2
PRCC	2.34e-08	0.320598	0.623	0.421	0.00102192	Diffing.spg-1	PRCC
CFDP1	1.95e-11	0.320573	0.86	0.668	8.53e-07	Diffing.spg-1	CFDP1
SLC41A12	0.00024027	0.320356	0.286	0.194	1	Diffing.spg-1	SLC41A1
PNPLA8	8e-08	0.320241	0.536	0.352	0.00349918	Diffing.spg-1	PNPLA8
ZFP90	3.74e-05	0.319958	0.315	0.208	1	Diffing.spg-1	ZFP90
PRKD2	3.85e-07	0.319661	0.429	0.281	0.0168553	Diffing.spg-1	PRKD2
COX10	2.01e-05	0.319595	0.369	0.246	0.879237	Diffing.spg-1	COX10
CYB5A1	5.17e-06	0.319511	0.636	0.477	0.226348	Diffing.spg-1	CYB5A
C6orf1321	0.000321199	0.319415	0.253	0.167	1	Diffing.spg-1	C6orf132
PAPOLA	5.95e-13	0.319169	0.96	0.882	2.6e-08	Diffing.spg-1	PAPOLA
ZCCHC23	0.000236945	0.318696	0.361	0.253	1	Diffing.spg-1	ZCCHC2
DYNC1H1	3.76e-06	0.318388	0.765	0.61	0.164611	Diffing.spg-1	DYNC1H1
RSF1	2.62e-08	0.318374	0.871	0.736	0.00114695	Diffing.spg-1	RSF1
C14orf11	3e-05	0.318334	0.518	0.382	1	Diffing.spg-1	C14orf1
TJP12	4.39e-11	0.318299	0.846	0.639	1.92e-06	Diffing.spg-1	TJP1
CCDC109B1	1.23e-05	0.318192	0.458	0.327	0.538617	Diffing.spg-1	CCDC109B
GPCPD1	0.0010756	0.318184	0.251	0.172	1	Diffing.spg-1	GPCPD1
ARF32	6.19e-07	0.318053	0.73	0.566	0.0270842	Diffing.spg-1	ARF3
MIPEP2	1.27e-06	0.317853	0.512	0.342	0.0553533	Diffing.spg-1	MIPEP
RCOR1	0.000142067	0.317724	0.385	0.27	1	Diffing.spg-1	RCOR1
ERMARD1	0.000119125	0.317716	0.418	0.303	1	Diffing.spg-1	ERMARD
CDCA4	2.08e-07	0.317118	0.79	0.647	0.00909594	Diffing.spg-1	CDCA4
COLGALT1	0.000434812	0.317064	0.27	0.185	1	Diffing.spg-1	COLGALT1
GLRX21	1.22e-07	0.31665	0.58	0.407	0.00532964	Diffing.spg-1	GLRX2
RANBP92	1.08e-05	0.316554	0.604	0.462	0.472908	Diffing.spg-1	RANBP9
LYPLA12	7.26e-20	0.316165	0.992	0.923	3.18e-15	Diffing.spg-1	LYPLA1
RXRA2	0.00458982	0.315753	0.256	0.184	1	Diffing.spg-1	RXRA
SYMPK2	5.5e-05	0.315661	0.574	0.422	1	Diffing.spg-1	SYMPK
GTF2I2	3.3e-07	0.315642	0.639	0.484	0.0144456	Diffing.spg-1	GTF2I
TBRG1	2.46e-08	0.315376	0.464	0.289	0.00107562	Diffing.spg-1	TBRG1
SNX101	7e-06	0.31534	0.539	0.396	0.306426	Diffing.spg-1	SNX10
CCDC34	6.69e-14	0.3151	0.957	0.906	2.93e-09	Diffing.spg-1	CCDC34
HTATSF1	1.36e-08	0.314518	0.779	0.608	0.000594342	Diffing.spg-1	HTATSF1
DBI	2.75e-10	0.314084	0.652	0.433	1.2e-05	Diffing.spg-1	DBI
ATP5C1	2.33e-05	0.313892	0.58	0.441	1	Diffing.spg-1	ATP5C1
MOCS2	1.64e-06	0.313778	0.76	0.592	0.071858	Diffing.spg-1	MOCS2
COQ10B	8.7e-06	0.313623	0.59	0.426	0.380547	Diffing.spg-1	COQ10B
ATRN	0.000608605	0.313302	0.321	0.224	1	Diffing.spg-1	ATRN
PIH1D3	2.04e-05	0.31324	0.278	0.174	0.893663	Diffing.spg-1	PIH1D3
PHYKPL2	1.35e-05	0.313154	0.447	0.3	0.591804	Diffing.spg-1	PHYKPL
SLC38A101	0.0004801	0.313078	0.356	0.256	1	Diffing.spg-1	SLC38A10
GNAI2	2.06e-07	0.312916	0.41	0.254	0.00902792	Diffing.spg-1	GNAI2
WDR34	1.91e-11	0.312128	0.881	0.717	8.34e-07	Diffing.spg-1	WDR34
PPP1CC	3.15e-06	0.311852	0.768	0.592	0.137961	Diffing.spg-1	PPP1CC
NEDD8	1.04e-11	0.311716	0.943	0.815	4.56e-07	Diffing.spg-1	NEDD8
RBM18	5.38e-07	0.311419	0.464	0.302	0.0235171	Diffing.spg-1	RBM18
RP11-191L17.11	0.0002687	0.310936	0.261	0.174	1	Diffing.spg-1	RP11-191L17.1
ZNF891	5.25e-05	0.310154	0.278	0.178	1	Diffing.spg-1	ZNF891
STK16	1.29e-05	0.310152	0.278	0.172	0.562784	Diffing.spg-1	STK16
STXBP32	6.22e-06	0.309947	0.458	0.316	0.272154	Diffing.spg-1	STXBP3
CCS	1.71e-05	0.309886	0.466	0.324	0.748606	Diffing.spg-1	CCS
SMYD31	6.42e-08	0.309614	0.539	0.357	0.00280763	Diffing.spg-1	SMYD3
TBRG4	1.23e-05	0.309601	0.601	0.443	0.54002	Diffing.spg-1	TBRG4
UNK	4.29e-10	0.309483	0.695	0.455	1.88e-05	Diffing.spg-1	UNK
NPRL2	9.09e-07	0.309357	0.353	0.221	0.0397684	Diffing.spg-1	NPRL2
FAM96B	1.13e-05	0.309074	0.679	0.595	0.49305	Diffing.spg-1	FAM96B
ACOT131	2.64e-06	0.30905	0.628	0.462	0.115696	Diffing.spg-1	ACOT13
ALG1	3.11e-06	0.308885	0.342	0.216	0.136084	Diffing.spg-1	ALG1
IMP4	1.24e-06	0.308727	0.765	0.635	0.0541873	Diffing.spg-1	IMP4
AGPAT22	2.46e-06	0.308662	0.639	0.469	0.107684	Diffing.spg-1	AGPAT2
KATNBL1	8.91e-06	0.308559	0.606	0.439	0.389722	Diffing.spg-1	KATNBL1
TSEN15	0.000136004	0.308508	0.571	0.431	1	Diffing.spg-1	TSEN15
CBX2	0.00255873	0.308278	0.332	0.241	1	Diffing.spg-1	CBX2
AGO1	0.000222714	0.308128	0.272	0.181	1	Diffing.spg-1	AGO1
SOX42	7.61e-16	0.308062	0.949	0.782	3.33e-11	Diffing.spg-1	SOX4
NDUFB2	7.8e-12	0.307859	0.946	0.896	3.41e-07	Diffing.spg-1	NDUFB2
ZBTB17	0.000129466	0.307651	0.283	0.184	1	Diffing.spg-1	ZBTB17
PMS11	1.41e-07	0.307399	0.555	0.379	0.006151	Diffing.spg-1	PMS1
SRFBP1	7.35e-05	0.307306	0.445	0.322	1	Diffing.spg-1	SRFBP1
DUSP221	4.21e-06	0.307252	0.798	0.67	0.184305	Diffing.spg-1	DUSP22
HBA2	2.27e-05	0.307242	0.321	0.211	0.992258	Diffing.spg-1	HBA2
TAF4B2	0.000893892	0.307136	0.318	0.227	1	Diffing.spg-1	TAF4B
RUBCN2	0.000108962	0.307134	0.442	0.321	1	Diffing.spg-1	RUBCN
COPRS1	5.11e-10	0.306838	0.879	0.724	2.24e-05	Diffing.spg-1	COPRS
MMS191	3.41e-05	0.306638	0.447	0.32	1	Diffing.spg-1	MMS19
MYO1B	7.11e-07	0.306098	0.361	0.221	0.031111	Diffing.spg-1	MYO1B
ZNF4511	0.000368981	0.305936	0.45	0.331	1	Diffing.spg-1	ZNF451
TBCA	2.08e-09	0.305908	0.836	0.665	9.09e-05	Diffing.spg-1	TBCA
TUT1	4.14e-05	0.305836	0.364	0.246	1	Diffing.spg-1	TUT1
MCOLN12	0.00100832	0.305739	0.358	0.263	1	Diffing.spg-1	MCOLN1
PEX162	3e-05	0.305519	0.41	0.283	1	Diffing.spg-1	PEX16
GLO1	0.000308269	0.305382	0.267	0.18	1	Diffing.spg-1	GLO1
KLHL18	0.000341279	0.30538	0.288	0.196	1	Diffing.spg-1	KLHL18
WDR90	4.95e-06	0.305301	0.35	0.224	0.216607	Diffing.spg-1	WDR90
MALSU12	4.01e-09	0.304813	0.879	0.763	0.000175631	Diffing.spg-1	MALSU1
GOLM1	6.72e-06	0.304355	0.668	0.507	0.294194	Diffing.spg-1	GOLM1
SRP721	1.06e-09	0.3042	0.895	0.76	4.65e-05	Diffing.spg-1	SRP72
RAB11B2	1.3e-08	0.304104	0.706	0.525	0.000570207	Diffing.spg-1	RAB11B
SERGEF2	0.00188316	0.303936	0.251	0.177	1	Diffing.spg-1	SERGEF
PRELID3B2	7.48e-09	0.303804	0.671	0.491	0.000327346	Diffing.spg-1	PRELID3B
KLHL12	2.37e-06	0.303789	0.763	0.605	0.103603	Diffing.spg-1	KLHL12
MRPS34	3.3e-06	0.303141	0.62	0.455	0.144359	Diffing.spg-1	MRPS34
UNC1192	1.34e-05	0.302744	0.512	0.366	0.588166	Diffing.spg-1	UNC119
C7orf261	0.000410471	0.301406	0.337	0.235	1	Diffing.spg-1	C7orf26
ZNF655	7.32e-06	0.301217	0.412	0.278	0.320193	Diffing.spg-1	ZNF655
DNAJC301	3.33e-06	0.300686	0.402	0.263	0.145741	Diffing.spg-1	DNAJC30
NDUFA12	3.48e-07	0.300404	0.814	0.653	0.0152334	Diffing.spg-1	NDUFA1
OTUD4	8.29e-06	0.300319	0.625	0.464	0.362542	Diffing.spg-1	OTUD4
NLK	6.19e-07	0.300273	0.272	0.155	0.0270947	Diffing.spg-1	NLK
ZNF3221	9.92e-07	0.299654	0.383	0.241	0.0433945	Diffing.spg-1	ZNF322
IPO13	5.12e-05	0.299499	0.294	0.188	1	Diffing.spg-1	IPO13
SHFM1	0.000114443	0.299375	0.693	0.612	1	Diffing.spg-1	SHFM1
VCPKMT	6.46e-06	0.299276	0.396	0.259	0.282783	Diffing.spg-1	VCPKMT
RAD50	2.14e-08	0.299101	0.822	0.656	0.000937016	Diffing.spg-1	RAD50
ERAL1	3.99e-05	0.298651	0.415	0.285	1	Diffing.spg-1	ERAL1
GAGE1	5.57e-11	0.29825	0.863	0.652	2.43e-06	Diffing.spg-1	GAGE1
STAT12	8.76e-07	0.298246	0.493	0.323	0.0383237	Diffing.spg-1	STAT1
NIPA21	1.07e-05	0.29816	0.58	0.432	0.466196	Diffing.spg-1	NIPA2
TMEM185B	0.000129983	0.298124	0.299	0.201	1	Diffing.spg-1	TMEM185B
RNF157	7.07e-05	0.298015	0.437	0.31	1	Diffing.spg-1	RNF157
MKNK1	0.000370065	0.297946	0.307	0.218	1	Diffing.spg-1	MKNK1
CCDC150	0.000975273	0.297659	0.291	0.208	1	Diffing.spg-1	CCDC150
LRRC45	0.00145042	0.297499	0.251	0.173	1	Diffing.spg-1	LRRC45
FIBP	5.55e-09	0.297331	0.857	0.785	0.000242725	Diffing.spg-1	FIBP
PGAM12	4.84e-12	0.297331	0.935	0.832	2.12e-07	Diffing.spg-1	PGAM1
DYM	6.73e-09	0.296705	0.477	0.296	0.000294521	Diffing.spg-1	DYM
PDZD112	0.00427572	0.296531	0.418	0.328	1	Diffing.spg-1	PDZD11
PLEKHG4	0.000347117	0.296304	0.28	0.191	1	Diffing.spg-1	PLEKHG4
SIAH12	4.53e-05	0.296276	0.679	0.565	1	Diffing.spg-1	SIAH1
IK	1.59e-08	0.296038	0.943	0.813	0.000695734	Diffing.spg-1	IK
SMARCA13	5.47e-05	0.295586	0.41	0.287	1	Diffing.spg-1	SMARCA1
COX6B1	1.52e-11	0.295546	0.973	0.89	6.65e-07	Diffing.spg-1	COX6B1
CRELD1	2.01e-05	0.295334	0.315	0.203	0.877537	Diffing.spg-1	CRELD1
C19orf252	1.27e-05	0.295202	0.65	0.487	0.555933	Diffing.spg-1	C19orf25
C12orf102	1.3e-11	0.295201	0.954	0.825	5.69e-07	Diffing.spg-1	C12orf10
COX16	0.000829617	0.29479	0.34	0.242	1	Diffing.spg-1	COX16
MAP4K41	3.04e-07	0.294414	0.755	0.612	0.0133211	Diffing.spg-1	MAP4K4
MRPL412	1.93e-08	0.294141	0.873	0.713	0.000842155	Diffing.spg-1	MRPL41
TFDP1	1.89e-05	0.294097	0.647	0.499	0.826092	Diffing.spg-1	TFDP1
MAP9	3.33e-06	0.293722	0.693	0.518	0.145648	Diffing.spg-1	MAP9
BAZ2A	1.62e-06	0.293657	0.806	0.638	0.0708488	Diffing.spg-1	BAZ2A
AASDHPPT	7.94e-06	0.293403	0.65	0.497	0.347216	Diffing.spg-1	AASDHPPT
SLC23A21	1.74e-06	0.29336	0.272	0.159	0.076225	Diffing.spg-1	SLC23A2
OXNAD1	0.00612369	0.293359	0.283	0.212	1	Diffing.spg-1	OXNAD1
PRDM4	0.000168069	0.293242	0.278	0.184	1	Diffing.spg-1	PRDM4
CCDC33	0.00107007	0.293082	0.267	0.186	1	Diffing.spg-1	CCDC3
2024-03-08	1.26e-05	0.292958	0.399	0.268	0.552417	Diffing.spg-1	2024-03-08
SPPL3	4.04e-05	0.292844	0.644	0.488	1	Diffing.spg-1	SPPL3
SMARCE11	2.3e-06	0.292694	0.741	0.602	0.100419	Diffing.spg-1	SMARCE1
DNTTIP2	1.61e-05	0.292488	0.765	0.626	0.703695	Diffing.spg-1	DNTTIP2
PON22	6.66e-05	0.292242	0.294	0.19	1	Diffing.spg-1	PON2
RUVBL2	1.6e-08	0.292091	0.73	0.537	0.00070064	Diffing.spg-1	RUVBL2
VHL1	8.34e-05	0.292081	0.499	0.364	1	Diffing.spg-1	VHL
NDUFA21	7.68e-12	0.291994	0.981	0.92	3.36e-07	Diffing.spg-1	NDUFA2
AK52	1.55e-08	0.291753	0.827	0.718	0.000679562	Diffing.spg-1	AK5
DCTN3	9.06e-08	0.29167	0.803	0.633	0.00396445	Diffing.spg-1	DCTN3
ABHD17A1	0.000150501	0.291284	0.458	0.331	1	Diffing.spg-1	ABHD17A
RIPK2	0.000622483	0.291197	0.348	0.252	1	Diffing.spg-1	RIPK2
DEK	1.03e-11	0.291136	0.892	0.779	4.53e-07	Diffing.spg-1	DEK
USP8	6.22e-07	0.290885	0.744	0.565	0.02719	Diffing.spg-1	USP8
PBX13	6.04e-05	0.290746	0.431	0.306	1	Diffing.spg-1	PBX1
MLEC	1.39e-10	0.290734	0.779	0.578	6.1e-06	Diffing.spg-1	MLEC
METTL10	4.16e-06	0.290347	0.288	0.173	0.182095	Diffing.spg-1	METTL10
MAP4K22	0.00818418	0.290136	0.353	0.272	1	Diffing.spg-1	MAP4K2
SNRNP25	2.02e-08	0.290063	0.62	0.41	0.000881925	Diffing.spg-1	SNRNP25
MAP1S1	1.82e-06	0.289638	0.501	0.346	0.0794978	Diffing.spg-1	MAP1S
MOK	6.69e-06	0.289537	0.553	0.401	0.292655	Diffing.spg-1	MOK
DPH6	0.000268077	0.289498	0.326	0.227	1	Diffing.spg-1	DPH6
MTMR141	1.3e-06	0.289432	0.679	0.5	0.0568848	Diffing.spg-1	MTMR14
MCL1	4.91e-06	0.289157	0.52	0.365	0.214981	Diffing.spg-1	MCL1
WDR252	0.00353505	0.288847	0.38	0.296	1	Diffing.spg-1	WDR25
ITGB13	2.32e-10	0.28868	0.841	0.656	1.01e-05	Diffing.spg-1	ITGB1
NDUFS82	2.54e-08	0.288541	0.86	0.733	0.00110963	Diffing.spg-1	NDUFS8
TIMM10	0.000180946	0.288334	0.644	0.504	1	Diffing.spg-1	TIMM10
GRB101	0.000233065	0.288236	0.342	0.234	1	Diffing.spg-1	GRB10
PLS31	0.00340783	0.288013	0.315	0.243	1	Diffing.spg-1	PLS3
RPS292	1.31e-05	0.287937	0.9	0.846	0.571255	Diffing.spg-1	RPS29
LIMCH12	0.000397662	0.287474	0.356	0.246	1	Diffing.spg-1	LIMCH1
BNC24	3.32e-05	0.287296	0.329	0.215	1	Diffing.spg-1	BNC2
TGOLN2	7.3e-05	0.286912	0.566	0.426	1	Diffing.spg-1	TGOLN2
ATP5I1	0.000195889	0.286681	0.663	0.57	1	Diffing.spg-1	ATP5I
DPH3	7.69e-07	0.286089	0.663	0.479	0.0336284	Diffing.spg-1	DPH3
MT-CO11	1.34e-16	0.285901	1	0.995	5.86e-12	Diffing.spg-1	MT-CO1
LCOR	0.000172227	0.285415	0.485	0.354	1	Diffing.spg-1	LCOR
TRAF6	0.000210955	0.285317	0.272	0.178	1	Diffing.spg-1	TRAF6
CD631	4.49e-07	0.285234	0.765	0.629	0.0196413	Diffing.spg-1	CD63
PUM3	1.37e-05	0.2852	0.555	0.406	0.600323	Diffing.spg-1	PUM3
PFDN4	4.37e-08	0.285086	0.811	0.652	0.00191379	Diffing.spg-1	PFDN4
SOHLH2	6.72e-09	0.285037	0.453	0.269	0.000294132	Diffing.spg-1	SOHLH2
TPGS2	8.29e-10	0.284685	0.941	0.851	3.63e-05	Diffing.spg-1	TPGS2
NDUFB41	4.84e-07	0.284605	0.865	0.723	0.0211843	Diffing.spg-1	NDUFB4
BEND7	0.000170464	0.284408	0.38	0.271	1	Diffing.spg-1	BEND7
CREBBP	0.000354801	0.284385	0.553	0.422	1	Diffing.spg-1	CREBBP
SERP2	4.76e-05	0.28423	0.337	0.223	1	Diffing.spg-1	SERP2
CETN2	6.4e-06	0.283842	0.714	0.57	0.27985	Diffing.spg-1	CETN2
SMIM13	2.45e-05	0.283584	0.523	0.373	1	Diffing.spg-1	SMIM1
VPS4A1	0.000245708	0.28357	0.553	0.431	1	Diffing.spg-1	VPS4A
NSFL1C	1.24e-06	0.283555	0.86	0.766	0.0541916	Diffing.spg-1	NSFL1C
NEK31	2.9e-06	0.283382	0.596	0.427	0.126663	Diffing.spg-1	NEK3
NEK63	2.46e-05	0.283351	0.485	0.345	1	Diffing.spg-1	NEK6
CFD	7.07e-08	0.283134	0.474	0.305	0.003092	Diffing.spg-1	CFD
ZC3H8	2.64e-05	0.282968	0.571	0.425	1	Diffing.spg-1	ZC3H8
SETD4	2.45e-05	0.282864	0.445	0.302	1	Diffing.spg-1	SETD4
YPEL1	3.06e-08	0.282831	0.515	0.341	0.00133692	Diffing.spg-1	YPEL1
EHMT2	6.33e-05	0.282671	0.499	0.36	1	Diffing.spg-1	EHMT2
ATP5J	2.06e-05	0.282459	0.685	0.607	0.900549	Diffing.spg-1	ATP5J
CTBP2	3.97e-06	0.282413	0.558	0.398	0.173554	Diffing.spg-1	CTBP2
STRBP1	6.73e-06	0.282315	0.604	0.452	0.29451	Diffing.spg-1	STRBP
EIF4A21	5.55e-08	0.282247	0.93	0.836	0.00242643	Diffing.spg-1	EIF4A2
IFT74	3.35e-06	0.282007	0.466	0.311	0.146696	Diffing.spg-1	IFT74
STARD3NL	2.56e-05	0.281907	0.685	0.535	1	Diffing.spg-1	STARD3NL
STRN3	1.91e-06	0.281694	0.59	0.428	0.0837132	Diffing.spg-1	STRN3
TCL1A	2.2e-10	0.281689	0.439	0.252	9.65e-06	Diffing.spg-1	TCL1A
UMPS	2.11e-05	0.281331	0.442	0.307	0.923803	Diffing.spg-1	UMPS
EMP21	1.07e-05	0.280912	0.412	0.28	0.468451	Diffing.spg-1	EMP2
NANS1	1.02e-05	0.280897	0.482	0.328	0.444273	Diffing.spg-1	NANS
KLF133	7.57e-05	0.280877	0.375	0.257	1	Diffing.spg-1	KLF13
ZMAT2	1.35e-06	0.280853	0.658	0.478	0.0589153	Diffing.spg-1	ZMAT2
FKBP1A1	1.3e-09	0.280213	0.938	0.839	5.67e-05	Diffing.spg-1	FKBP1A
DIAPH3	0.000172252	0.28005	0.302	0.201	1	Diffing.spg-1	DIAPH3
GIGYF11	0.0017096	0.279895	0.474	0.367	1	Diffing.spg-1	GIGYF1
PLOD2	6.21e-05	0.279746	0.326	0.219	1	Diffing.spg-1	PLOD2
GOLPH31	0.000106318	0.27955	0.437	0.321	1	Diffing.spg-1	GOLPH3
GFER	2.42e-05	0.278855	0.526	0.385	1	Diffing.spg-1	GFER
CSRNP21	7.94e-05	0.278658	0.345	0.234	1	Diffing.spg-1	CSRNP2
MAPK8	1.02e-05	0.278654	0.542	0.382	0.446076	Diffing.spg-1	MAPK8
IRF31	0.0004904	0.278637	0.35	0.252	1	Diffing.spg-1	IRF3
TIMM17B1	7.93e-05	0.278619	0.561	0.424	1	Diffing.spg-1	TIMM17B
ABCE1	1.88e-06	0.278613	0.782	0.612	0.0823637	Diffing.spg-1	ABCE1
SLC25A51	7.55e-07	0.278597	0.911	0.831	0.0330249	Diffing.spg-1	SLC25A5
DHPS1	3.85e-07	0.278566	0.752	0.596	0.0168457	Diffing.spg-1	DHPS
QRSL1	0.000310889	0.278336	0.302	0.203	1	Diffing.spg-1	QRSL1
GSTP12	3.42e-09	0.278312	0.844	0.68	0.000149651	Diffing.spg-1	GSTP1
2024-03-22	5.26e-06	0.277989	0.453	0.299	0.230184	Diffing.spg-1	2024-03-02
MAP7D31	8.14e-07	0.27781	0.836	0.706	0.0356169	Diffing.spg-1	MAP7D3
AP2B11	0.000495644	0.277793	0.612	0.472	1	Diffing.spg-1	AP2B1
UBE3C	0.000356834	0.27768	0.399	0.285	1	Diffing.spg-1	UBE3C
PGAP2	0.00147408	0.277433	0.372	0.272	1	Diffing.spg-1	PGAP2
MDN1	0.000106642	0.277069	0.461	0.336	1	Diffing.spg-1	MDN1
DHCR24	4.3e-05	0.276698	0.329	0.217	1	Diffing.spg-1	DHCR24
CRAMP1	0.0016399	0.276493	0.253	0.178	1	Diffing.spg-1	CRAMP1
C9orf9	0.00023382	0.276371	0.569	0.446	1	Diffing.spg-1	C9orf9
SECISBP2L	7.53e-05	0.276161	0.472	0.34	1	Diffing.spg-1	SECISBP2L
RPL36A1	1.1e-05	0.276158	0.887	0.769	0.480263	Diffing.spg-1	RPL36A
SHOC22	5.49e-06	0.276141	0.625	0.466	0.240159	Diffing.spg-1	SHOC2
SLC25A32	1.89e-10	0.276023	0.973	0.912	8.27e-06	Diffing.spg-1	SLC25A3
TCP12	2.92e-12	0.275965	0.981	0.932	1.28e-07	Diffing.spg-1	TCP1
ZP3	0.00165979	0.275638	0.278	0.197	1	Diffing.spg-1	ZP3
CTXN14	2.55e-05	0.275594	0.485	0.358	1	Diffing.spg-1	CTXN1
IMMP1L	0.000409693	0.275559	0.407	0.297	1	Diffing.spg-1	IMMP1L
E2F1	0.000109148	0.275172	0.512	0.394	1	Diffing.spg-1	E2F1
PHKG2	8.19e-08	0.274725	0.596	0.407	0.00358473	Diffing.spg-1	PHKG2
KIF27	0.000568003	0.274498	0.399	0.292	1	Diffing.spg-1	KIF27
PLEKHJ1	1.22e-08	0.274285	0.895	0.765	0.00053166	Diffing.spg-1	PLEKHJ1
TSEN341	6.69e-07	0.27369	0.817	0.663	0.0292878	Diffing.spg-1	TSEN34
SMAD2	1.83e-05	0.273449	0.609	0.468	0.798945	Diffing.spg-1	SMAD2
PCAT71	0.00926568	0.273155	0.27	0.202	1	Diffing.spg-1	PCAT7
TRAPPC3	7.27e-09	0.273082	0.895	0.751	0.00031791	Diffing.spg-1	TRAPPC3
PRCP	3.89e-05	0.273002	0.256	0.162	1	Diffing.spg-1	PRCP
NGFRAP1	0.000468299	0.272944	0.385	0.278	1	Diffing.spg-1	NGFRAP1
WDR26	0.000442159	0.272685	0.342	0.239	1	Diffing.spg-1	WDR26
PNLDC13	0.00191471	0.27266	0.294	0.211	1	Diffing.spg-1	PNLDC1
LSM4	1.35e-11	0.272261	0.995	0.974	5.92e-07	Diffing.spg-1	LSM4
MESDC2	2.02e-05	0.27177	0.566	0.429	0.883106	Diffing.spg-1	MESDC2
CHCHD4	2.82e-05	0.271761	0.658	0.509	1	Diffing.spg-1	CHCHD4
RPS282	5.12e-11	0.271483	0.989	0.981	2.24e-06	Diffing.spg-1	RPS28
DYNLRB11	3.94e-06	0.271106	0.806	0.665	0.172583	Diffing.spg-1	DYNLRB1
PGK1	5.46e-07	0.271056	0.701	0.536	0.0239057	Diffing.spg-1	PGK1
ZNF3941	5.05e-05	0.270931	0.501	0.37	1	Diffing.spg-1	ZNF394
NUDT22	0.00135583	0.270773	0.439	0.334	1	Diffing.spg-1	NUDT2
MT-CO31	9.03e-09	0.269961	0.992	0.992	0.000395017	Diffing.spg-1	MT-CO3
ARF1	6.69e-10	0.269699	0.946	0.848	2.93e-05	Diffing.spg-1	ARF1
RRAS21	0.000119439	0.269506	0.558	0.432	1	Diffing.spg-1	RRAS2
RTKN22	4.12e-06	0.269437	0.555	0.396	0.180259	Diffing.spg-1	RTKN2
CHMP4B	1.4e-05	0.269156	0.482	0.339	0.614425	Diffing.spg-1	CHMP4B
THNSL2	1.72e-06	0.268851	0.272	0.158	0.0751595	Diffing.spg-1	THNSL2
MAEA	2.14e-05	0.268139	0.609	0.464	0.936415	Diffing.spg-1	MAEA
C4orf32	1.32e-07	0.267994	0.827	0.686	0.00577982	Diffing.spg-1	C4orf3
NHP2	1.78e-09	0.267856	0.949	0.862	7.79e-05	Diffing.spg-1	NHP2
MTAP	0.00561105	0.267835	0.264	0.195	1	Diffing.spg-1	MTAP
UQCRC12	3.07e-06	0.267635	0.83	0.736	0.134148	Diffing.spg-1	UQCRC1
YWHAQ	3.42e-13	0.267599	0.978	0.884	1.5e-08	Diffing.spg-1	YWHAQ
VPS37C	3.29e-05	0.267407	0.377	0.256	1	Diffing.spg-1	VPS37C
PSEN22	0.00897605	0.267374	0.256	0.193	1	Diffing.spg-1	PSEN2
NXPE3	0.00116917	0.267296	0.283	0.201	1	Diffing.spg-1	NXPE3
NARS21	0.00168081	0.266882	0.394	0.297	1	Diffing.spg-1	NARS2
TCF7L11	0.00222842	0.266838	0.296	0.214	1	Diffing.spg-1	TCF7L1
EPB41	2.36e-06	0.266732	0.566	0.41	0.10319	Diffing.spg-1	EPB41
NAT9	1.93e-05	0.266312	0.485	0.345	0.84415	Diffing.spg-1	NAT9
MKKS	1.43e-05	0.266205	0.819	0.688	0.625384	Diffing.spg-1	MKKS
IQCE2	1.37e-06	0.266183	0.701	0.518	0.0600622	Diffing.spg-1	IQCE
UBN2	7.58e-05	0.265838	0.499	0.364	1	Diffing.spg-1	UBN2
FAM120AOS	1.18e-05	0.265819	0.369	0.24	0.517225	Diffing.spg-1	FAM120AOS
PRR14L	0.000160129	0.265778	0.332	0.226	1	Diffing.spg-1	PRR14L
SEC14L1	4.19e-06	0.265423	0.674	0.493	0.183279	Diffing.spg-1	SEC14L1
COX5B2	6.95e-14	0.263879	0.976	0.953	3.04e-09	Diffing.spg-1	COX5B
CDC42SE21	2.12e-07	0.263688	0.712	0.513	0.0092657	Diffing.spg-1	CDC42SE2
KIAA1586	0.000261253	0.263533	0.283	0.189	1	Diffing.spg-1	KIAA1586
PFN12	2.23e-12	0.26353	0.984	0.916	9.74e-08	Diffing.spg-1	PFN1
PCOLCE2	2.33e-05	0.263037	0.65	0.496	1	Diffing.spg-1	PCOLCE2
AKTIP2	7.32e-05	0.26299	0.749	0.599	1	Diffing.spg-1	AKTIP
SMC5	7.35e-05	0.262593	0.623	0.47	1	Diffing.spg-1	SMC5
MAPK121	0.000513275	0.26255	0.278	0.188	1	Diffing.spg-1	MAPK12
PPFIA11	1.37e-05	0.262422	0.763	0.615	0.60095	Diffing.spg-1	PPFIA1
TFDP31	0.000878916	0.262363	0.474	0.358	1	Diffing.spg-1	TFDP3
C7orf31	0.000104868	0.262254	0.342	0.233	1	Diffing.spg-1	C7orf31
TADA32	3.79e-07	0.262027	0.854	0.753	0.016579	Diffing.spg-1	TADA3
SUPT3H1	0.000300697	0.261762	0.488	0.368	1	Diffing.spg-1	SUPT3H
ZNF98	0.00627972	0.261756	0.253	0.188	1	Diffing.spg-1	ZNF98
ANKRD11	1.05e-06	0.261381	0.765	0.628	0.046018	Diffing.spg-1	ANKRD11
B9D11	0.00132732	0.26134	0.52	0.407	1	Diffing.spg-1	B9D1
GCSH	1.04e-08	0.26111	0.779	0.565	0.000457116	Diffing.spg-1	GCSH
MBTD1	0.000133533	0.261096	0.318	0.214	1	Diffing.spg-1	MBTD1
SNAP291	2.96e-07	0.26061	0.898	0.798	0.0129464	Diffing.spg-1	SNAP29
UQCC1	0.000643618	0.260536	0.288	0.201	1	Diffing.spg-1	UQCC1
CDS11	0.00031946	0.260313	0.261	0.172	1	Diffing.spg-1	CDS1
CDK162	0.000420695	0.260265	0.358	0.259	1	Diffing.spg-1	CDK16
SMIM20	3.11e-06	0.260195	0.52	0.36	0.135976	Diffing.spg-1	SMIM20
TRIM11	0.000232024	0.260083	0.256	0.168	1	Diffing.spg-1	TRIM11
SND12	1.73e-05	0.259823	0.509	0.365	0.755416	Diffing.spg-1	SND1
SRP14-AS1	1.35e-05	0.259619	0.404	0.271	0.588886	Diffing.spg-1	SRP14-AS1
UNG	4.25e-05	0.259362	0.774	0.653	1	Diffing.spg-1	UNG
IRF71	0.000760542	0.258675	0.253	0.173	1	Diffing.spg-1	IRF7
R3HDM2	1.9e-06	0.258607	0.461	0.305	0.0829729	Diffing.spg-1	R3HDM2
AP3D1	1.97e-06	0.258132	0.892	0.802	0.086328	Diffing.spg-1	AP3D1
DENND5A1	0.00234961	0.257898	0.251	0.177	1	Diffing.spg-1	DENND5A
PTTG11	3.12e-09	0.257625	0.881	0.698	0.000136541	Diffing.spg-1	PTTG1
MOSPD31	8.71e-06	0.257615	0.523	0.367	0.380876	Diffing.spg-1	MOSPD3
CCDC24	3.21e-06	0.257449	0.426	0.277	0.140607	Diffing.spg-1	CCDC24
VPS8	2.63e-06	0.257305	0.464	0.308	0.114849	Diffing.spg-1	VPS8
NDUFS7	7.85e-09	0.257064	0.914	0.75	0.00034354	Diffing.spg-1	NDUFS7
NOP101	1.96e-07	0.256921	0.811	0.644	0.00859595	Diffing.spg-1	NOP10
LSM121	1.17e-05	0.25676	0.79	0.652	0.511764	Diffing.spg-1	LSM12
MARS2	7.23e-05	0.256325	0.553	0.404	1	Diffing.spg-1	MARS
RHOT2	3.71e-05	0.256225	0.604	0.448	1	Diffing.spg-1	RHOT2
NUDT152	0.000333877	0.255577	0.582	0.457	1	Diffing.spg-1	NUDT15
CDCA2	0.00247245	0.255466	0.458	0.361	1	Diffing.spg-1	CDCA2
SORT11	0.00107557	0.255095	0.367	0.27	1	Diffing.spg-1	SORT1
BRK11	2.09e-11	0.255019	0.976	0.885	9.16e-07	Diffing.spg-1	BRK1
TRMT12	0.000122076	0.254875	0.474	0.341	1	Diffing.spg-1	TRMT1
SPC25	2.47e-06	0.254671	0.323	0.199	0.108042	Diffing.spg-1	SPC25
MCM3AP	0.000737369	0.254648	0.253	0.171	1	Diffing.spg-1	MCM3AP
RPL23	1.21e-10	0.254426	0.935	0.853	5.31e-06	Diffing.spg-1	RPL23
CDCA8	5.65e-06	0.254223	0.445	0.297	0.247275	Diffing.spg-1	CDCA8
RTFDC1	0.000244903	0.254172	0.499	0.388	1	Diffing.spg-1	RTFDC1
VIMP	0.00022094	0.253773	0.647	0.544	1	Diffing.spg-1	VIMP
MXI12	6.59e-05	0.25362	0.553	0.405	1	Diffing.spg-1	MXI1
POLR2I	1.68e-12	0.253576	0.987	0.929	7.37e-08	Diffing.spg-1	POLR2I
CECR5	0.000115679	0.253404	0.555	0.435	1	Diffing.spg-1	CECR5
TRIP4	0.000183253	0.253387	0.367	0.257	1	Diffing.spg-1	TRIP4
MYCBP2	2.67e-05	0.253252	0.709	0.545	1	Diffing.spg-1	MYCBP2
CEP126	0.000676724	0.253019	0.361	0.257	1	Diffing.spg-1	CEP126
NDEL1	0.000185628	0.252758	0.321	0.22	1	Diffing.spg-1	NDEL1
GOT1	1.18e-06	0.252707	0.286	0.17	0.0515911	Diffing.spg-1	GOT1
YIPF32	0.000759333	0.252677	0.647	0.51	1	Diffing.spg-1	YIPF3
DLL3	1.09e-05	0.25261	0.655	0.491	0.475504	Diffing.spg-1	DLL3
CSNK2A21	0.000143904	0.252351	0.523	0.389	1	Diffing.spg-1	CSNK2A2
C16orf59	0.00068596	0.252145	0.418	0.314	1	Diffing.spg-1	C16orf59
CCNK	9.93e-05	0.252084	0.636	0.508	1	Diffing.spg-1	CCNK
PRMT5	8.9e-08	0.252077	0.536	0.347	0.00389471	Diffing.spg-1	PRMT5
BCL10	0.00134227	0.251868	0.278	0.196	1	Diffing.spg-1	BCL10
DGCR14	7.9e-05	0.251754	0.358	0.244	1	Diffing.spg-1	DGCR14
NDUFA3	0.000981499	0.251741	0.588	0.465	1	Diffing.spg-1	NDUFA3
LAMTOR3	0.000107178	0.251676	0.512	0.375	1	Diffing.spg-1	LAMTOR3
ASTN2	7.85e-05	0.251266	0.313	0.207	1	Diffing.spg-1	ASTN2
PPCS2	0.00031738	0.250905	0.493	0.374	1	Diffing.spg-1	PPCS
DHDDS	0.00148779	0.250827	0.286	0.201	1	Diffing.spg-1	DHDDS
TRAM22	2.87e-05	0.250756	0.31	0.197	1	Diffing.spg-1	TRAM2
TNRC6A1	0.000107509	0.250311	0.439	0.319	1	Diffing.spg-1	TNRC6A
CFAP2211	0.00139627	0.250306	0.375	0.275	1	Diffing.spg-1	CFAP221
FBXO45	9.66e-05	0.250219	0.477	0.345	1	Diffing.spg-1	FBXO45
AURKB	1.28e-138	3.93679	0.33	0.033	5.61e-134	Diffing.spg-2	AURKB
MKI67	2.24e-229	3.24567	0.616	0.094	9.79e-225	Diffing.spg-2	MKI67
UBE2C	3.29e-251	2.85891	0.842	0.265	1.44e-246	Diffing.spg-2	UBE2C
HMMR	1.19e-97	2.50772	0.456	0.126	5.18e-93	Diffing.spg-2	HMMR
RRM2	2.98e-141	2.44183	0.519	0.109	1.3e-136	Diffing.spg-2	RRM2
SPC251	4.22e-140	2.357	0.554	0.133	1.85e-135	Diffing.spg-2	SPC25
CENPA1	1.22e-105	2.2937	0.555	0.199	5.36e-101	Diffing.spg-2	CENPA
CDK1	9e-135	2.27535	0.667	0.239	3.94e-130	Diffing.spg-2	CDK1
ACRC	7.36e-83	2.27324	0.449	0.148	3.22e-78	Diffing.spg-2	ACRC
BIRC51	4.58e-187	2.24422	0.81	0.309	2e-182	Diffing.spg-2	BIRC5
PLK1	2.22e-63	2.20731	0.42	0.156	9.73e-59	Diffing.spg-2	PLK1
POLR3K1	2.16e-108	2.16951	0.551	0.175	9.44e-104	Diffing.spg-2	POLR3K
CDCA3	6.49e-86	2.15409	0.408	0.107	2.84e-81	Diffing.spg-2	CDCA3
RP5-821D11.7	2.37e-38	2.147	0.276	0.1	1.04e-33	Diffing.spg-2	RP5-821D11.7
NUF2	2.02e-148	2.12143	0.705	0.242	8.83e-144	Diffing.spg-2	NUF2
SPC24	3.91e-58	2.10994	0.299	0.081	1.71e-53	Diffing.spg-2	SPC24
CCNA21	1.18e-134	2.10909	0.635	0.2	5.16e-130	Diffing.spg-2	CCNA2
NCAPG	3.51e-88	2.05955	0.429	0.114	1.54e-83	Diffing.spg-2	NCAPG
DNMT1	2.91e-215	2.05057	0.922	0.435	1.27e-210	Diffing.spg-2	DNMT1
UHRF1	2.02e-64	2.04056	0.344	0.098	8.86e-60	Diffing.spg-2	UHRF1
SKA1	1.65e-86	2.02209	0.48	0.154	7.2e-82	Diffing.spg-2	SKA1
LINC00337	5.1e-48	1.98586	0.276	0.081	2.23e-43	Diffing.spg-2	LINC00337
GTSE1	3.31e-100	1.98525	0.57	0.203	1.45e-95	Diffing.spg-2	GTSE1
CDT1	5.33e-97	1.97453	0.656	0.305	2.33e-92	Diffing.spg-2	CDT1
NBPF20	1.19e-42	1.96714	0.282	0.092	5.19e-38	Diffing.spg-2	NBPF20
TK1	1.37e-77	1.95266	0.445	0.142	6e-73	Diffing.spg-2	TK1
SSX2	1.03e-39	1.93789	0.456	0.25	4.52e-35	Diffing.spg-2	SSX2
GLO11	3.91e-72	1.91563	0.424	0.134	1.71e-67	Diffing.spg-2	GLO1
CD3EAP	4.44e-83	1.91244	0.472	0.149	1.94e-78	Diffing.spg-2	CD3EAP
SSX2B	7.94e-38	1.9111	0.462	0.261	3.47e-33	Diffing.spg-2	SSX2B
PDIA6	2.71e-190	1.89086	0.932	0.529	1.18e-185	Diffing.spg-2	PDIA6
BUB1B	7.77e-60	1.8782	0.379	0.129	3.4e-55	Diffing.spg-2	BUB1B
AC092447.7	2.34e-26	1.82864	0.251	0.108	1.03e-21	Diffing.spg-2	AC092447.7
MAD2L1	4.1e-127	1.82497	0.762	0.352	1.79e-122	Diffing.spg-2	MAD2L1
GEMIN7	2e-49	1.82249	0.281	0.08	8.75e-45	Diffing.spg-2	GEMIN7
RAD51AP1	4.87e-82	1.80632	0.539	0.203	2.13e-77	Diffing.spg-2	RAD51AP1
KIAA0101	1.88e-42	1.76964	0.275	0.087	8.25e-38	Diffing.spg-2	KIAA0101
FBXO5	5.44e-76	1.76372	0.452	0.145	2.38e-71	Diffing.spg-2	FBXO5
DMRTB1	9.06e-121	1.73604	0.826	0.559	3.96e-116	Diffing.spg-2	DMRTB1
MELK1	2.46e-80	1.72775	0.503	0.175	1.08e-75	Diffing.spg-2	MELK
ASPM	4.1e-96	1.72595	0.664	0.301	1.79e-91	Diffing.spg-2	ASPM
RSPH11	1.64e-79	1.7216	0.539	0.203	7.19e-75	Diffing.spg-2	RSPH1
HMGN2	4.73e-218	1.69627	0.997	0.916	2.07e-213	Diffing.spg-2	HMGN2
RNASEH2A	1.04e-120	1.69538	0.801	0.391	4.55e-116	Diffing.spg-2	RNASEH2A
ISOC1	5.98e-101	1.69504	0.715	0.358	2.62e-96	Diffing.spg-2	ISOC1
ANP32E	1.76e-79	1.67029	0.545	0.203	7.69e-75	Diffing.spg-2	ANP32E
XRCC2	3.86e-51	1.66928	0.346	0.116	1.69e-46	Diffing.spg-2	XRCC2
EXO1	3.79e-46	1.66564	0.339	0.121	1.66e-41	Diffing.spg-2	EXO1
ENOPH1	1.59e-70	1.65867	0.541	0.224	6.97e-66	Diffing.spg-2	ENOPH1
EFHD11	1.61e-40	1.65683	0.353	0.147	7.03e-36	Diffing.spg-2	EFHD1
TXN	1.06e-145	1.6546	0.869	0.506	4.64e-141	Diffing.spg-2	TXN
SREBF2	1.24e-39	1.64518	0.257	0.08	5.43e-35	Diffing.spg-2	SREBF2
KIFC1	4.36e-47	1.64444	0.371	0.143	1.91e-42	Diffing.spg-2	KIFC1
AFMID	4.57e-42	1.62758	0.339	0.127	2e-37	Diffing.spg-2	AFMID
NMT2	1.06e-85	1.62658	0.632	0.289	4.64e-81	Diffing.spg-2	NMT2
MEN1	8.83e-43	1.61915	0.286	0.091	3.86e-38	Diffing.spg-2	MEN1
FBLN21	2.23e-48	1.61465	0.366	0.134	9.76e-44	Diffing.spg-2	FBLN2
EXOSC2	2e-39	1.60376	0.286	0.099	8.76e-35	Diffing.spg-2	EXOSC2
HJURP	3.68e-52	1.60263	0.432	0.178	1.61e-47	Diffing.spg-2	HJURP
PRC1	2.02e-101	1.6018	0.788	0.467	8.85e-97	Diffing.spg-2	PRC1
KEAP1	6.08e-52	1.59703	0.423	0.172	2.66e-47	Diffing.spg-2	KEAP1
CHAF1A1	1.67e-119	1.58659	0.824	0.482	7.3e-115	Diffing.spg-2	CHAF1A
CDCA51	8.69e-91	1.58294	0.698	0.349	3.8e-86	Diffing.spg-2	CDCA5
KIF23	2.35e-51	1.58177	0.451	0.197	1.03e-46	Diffing.spg-2	KIF23
PLTP1	9.02e-37	1.57879	0.276	0.098	3.95e-32	Diffing.spg-2	PLTP
SNRNP251	2.3e-104	1.57695	0.751	0.358	1.01e-99	Diffing.spg-2	SNRNP25
WDR76	3.03e-75	1.57283	0.554	0.22	1.33e-70	Diffing.spg-2	WDR76
TFB2M	2.41e-58	1.57079	0.443	0.168	1.05e-53	Diffing.spg-2	TFB2M
SKA3	1.87e-51	1.56766	0.435	0.18	8.19e-47	Diffing.spg-2	SKA3
TCF19	2.15e-31	1.56575	0.269	0.103	9.41e-27	Diffing.spg-2	TCF19
C22orf46	1.84e-36	1.56042	0.282	0.102	8.06e-32	Diffing.spg-2	C22orf46
R3HDM21	2.42e-74	1.55813	0.592	0.258	1.06e-69	Diffing.spg-2	R3HDM2
EI24	2.63e-147	1.55551	0.907	0.577	1.15e-142	Diffing.spg-2	EI24
SHCBP1	1.54e-50	1.55543	0.411	0.162	6.72e-46	Diffing.spg-2	SHCBP1
MRPL151	1.2e-78	1.54909	0.631	0.292	5.24e-74	Diffing.spg-2	MRPL15
SCML2	1.02e-56	1.54867	0.475	0.202	4.46e-52	Diffing.spg-2	SCML2
DERL3	1.6e-73	1.54695	0.619	0.293	7e-69	Diffing.spg-2	DERL3
PNMA5	3.72e-127	1.54631	0.766	0.301	1.63e-122	Diffing.spg-2	PNMA5
FANCD2	5.53e-53	1.54254	0.477	0.206	2.42e-48	Diffing.spg-2	FANCD2
TRAF3IP1	3.38e-68	1.53663	0.612	0.307	1.48e-63	Diffing.spg-2	TRAF3IP1
BLM	1.31e-29	1.53157	0.272	0.111	5.74e-25	Diffing.spg-2	BLM
HBA1	4.22e-36	1.52701	0.363	0.159	1.85e-31	Diffing.spg-2	HBA1
NUSAP1	2.11e-76	1.52582	0.58	0.238	9.23e-72	Diffing.spg-2	NUSAP1
ACOX1	1.78e-31	1.51415	0.262	0.097	7.79e-27	Diffing.spg-2	ACOX1
LRRC451	1.54e-40	1.51232	0.353	0.142	6.73e-36	Diffing.spg-2	LRRC45
MCM2	9.92e-53	1.51066	0.445	0.183	4.34e-48	Diffing.spg-2	MCM2
CDCA81	5.61e-69	1.50884	0.568	0.253	2.46e-64	Diffing.spg-2	CDCA8
RFC51	1.21e-32	1.50561	0.297	0.121	5.28e-28	Diffing.spg-2	RFC5
ZWINT	2.87e-121	1.4988	0.834	0.443	1.26e-116	Diffing.spg-2	ZWINT
DEK1	5.94e-174	1.49806	0.953	0.753	2.6e-169	Diffing.spg-2	DEK
AC240274.1	2.23e-29	1.49796	0.275	0.112	9.76e-25	Diffing.spg-2	AC240274.1
RCL1	5.31e-56	1.49742	0.471	0.195	2.32e-51	Diffing.spg-2	RCL1
WDR341	2.91e-155	1.49528	0.926	0.689	1.27e-150	Diffing.spg-2	WDR34
TSEN2	7.42e-57	1.49361	0.462	0.185	3.25e-52	Diffing.spg-2	TSEN2
POLD3	5.03e-76	1.48409	0.677	0.353	2.2e-71	Diffing.spg-2	POLD3
CIAO2A	8.76e-29	1.48339	0.304	0.137	3.83e-24	Diffing.spg-2	CIAO2A
CBY1	6.82e-54	1.47783	0.451	0.185	2.99e-49	Diffing.spg-2	CBY1
NMRAL1	5.17e-87	1.47325	0.69	0.319	2.26e-82	Diffing.spg-2	NMRAL1
PRMT51	1.26e-81	1.47246	0.653	0.301	5.51e-77	Diffing.spg-2	PRMT5
RBM44	4.75e-64	1.47012	0.481	0.182	2.08e-59	Diffing.spg-2	RBM44
CALR	1.24e-154	1.47	0.948	0.641	5.44e-150	Diffing.spg-2	CALR
DSN1	5.34e-105	1.46911	0.794	0.435	2.34e-100	Diffing.spg-2	DSN1
SDF2L11	9.87e-171	1.46845	0.969	0.519	4.32e-166	Diffing.spg-2	SDF2L1
TSNAXIP1	1.31e-35	1.4626	0.288	0.106	5.74e-31	Diffing.spg-2	TSNAXIP1
RBFA	6.65e-90	1.45672	0.693	0.32	2.91e-85	Diffing.spg-2	RBFA
ZNF791	1.13e-30	1.45578	0.266	0.101	4.95e-26	Diffing.spg-2	ZNF791
PBK	8e-89	1.45368	0.702	0.367	3.5e-84	Diffing.spg-2	PBK
WDR83	3.52e-44	1.45346	0.416	0.177	1.54e-39	Diffing.spg-2	WDR83
TIGAR1	6.23e-68	1.44576	0.573	0.245	2.72e-63	Diffing.spg-2	TIGAR
RAD51D	2.53e-39	1.445	0.352	0.143	1.11e-34	Diffing.spg-2	RAD51D
ASF1B	8.13e-108	1.44211	0.772	0.379	3.55e-103	Diffing.spg-2	ASF1B
DDIAS	1.2e-41	1.44124	0.455	0.223	5.24e-37	Diffing.spg-2	DDIAS
EIF2S3	4.39e-32	1.44121	0.326	0.143	1.92e-27	Diffing.spg-2	EIF2S3
MECR1	6.21e-49	1.43598	0.438	0.185	2.72e-44	Diffing.spg-2	MECR
ZSWIM6	2.15e-29	1.43398	0.276	0.112	9.4e-25	Diffing.spg-2	ZSWIM6
PPIA	4.17e-167	1.43249	0.972	0.817	1.83e-162	Diffing.spg-2	PPIA
DMRT11	2.75e-149	1.4315	0.933	0.643	1.2e-144	Diffing.spg-2	DMRT1
SPDL1	1.1e-73	1.42869	0.628	0.293	4.8e-69	Diffing.spg-2	SPDL1
TYMS	2.09e-54	1.42549	0.531	0.256	9.15e-50	Diffing.spg-2	TYMS
PSPH	1.12e-54	1.42498	0.468	0.193	4.89e-50	Diffing.spg-2	PSPH
MTERF31	8.03e-47	1.42225	0.449	0.198	3.51e-42	Diffing.spg-2	MTERF3
NEK4	1.32e-49	1.41608	0.438	0.181	5.77e-45	Diffing.spg-2	NEK4
DHFR	9.19e-64	1.41371	0.645	0.373	4.02e-59	Diffing.spg-2	DHFR
TUBA3C	1.9e-154	1.4122	0.961	0.767	8.29e-150	Diffing.spg-2	TUBA3C
TUBA3D	2.97e-152	1.40961	0.933	0.56	1.3e-147	Diffing.spg-2	TUBA3D
ARL6IP6	5.64e-57	1.4093	0.578	0.291	2.47e-52	Diffing.spg-2	ARL6IP6
MNAT1	2.12e-62	1.40757	0.531	0.226	9.27e-58	Diffing.spg-2	MNAT1
HBA21	3.17e-34	1.40709	0.391	0.184	1.39e-29	Diffing.spg-2	HBA2
RIBC2	2.06e-59	1.40536	0.545	0.251	9.02e-55	Diffing.spg-2	RIBC2
EIF2AK1	1.66e-46	1.40156	0.453	0.207	7.28e-42	Diffing.spg-2	EIF2AK1
DLEU2	3.63e-61	1.40126	0.452	0.16	1.59e-56	Diffing.spg-2	DLEU2
TRAIP	4.69e-30	1.40085	0.291	0.122	2.05e-25	Diffing.spg-2	TRAIP
KLHL151	4.02e-26	1.4002	0.281	0.124	1.76e-21	Diffing.spg-2	KLHL15
SMC1B	6.38e-161	1.39711	0.964	0.675	2.79e-156	Diffing.spg-2	SMC1B
HACD2	5.04e-48	1.39337	0.472	0.218	2.21e-43	Diffing.spg-2	HACD2
LMAN2L	1.44e-30	1.37826	0.302	0.128	6.32e-26	Diffing.spg-2	LMAN2L
CIRBP	9.52e-205	1.37427	0.994	0.886	4.16e-200	Diffing.spg-2	CIRBP
MESD	1.73e-21	1.37352	0.327	0.183	7.55e-17	Diffing.spg-2	MESD
TMEM231	1.27e-26	1.37322	0.26	0.107	5.55e-22	Diffing.spg-2	TMEM231
CENPM	1.03e-55	1.37164	0.554	0.267	4.49e-51	Diffing.spg-2	CENPM
PCID2	1.36e-89	1.3672	0.782	0.453	5.95e-85	Diffing.spg-2	PCID2
IDH1	4.38e-49	1.36416	0.484	0.222	1.92e-44	Diffing.spg-2	IDH1
TUBA3E	2.2e-72	1.36199	0.656	0.341	9.61e-68	Diffing.spg-2	TUBA3E
CT45A10	6.2e-70	1.3611	0.647	0.31	2.71e-65	Diffing.spg-2	CT45A10
CENPBD1	7.2e-30	1.36073	0.315	0.139	3.15e-25	Diffing.spg-2	CENPBD1
IFRD21	1.13e-49	1.35459	0.472	0.214	4.95e-45	Diffing.spg-2	IFRD2
MTFR21	1.64e-40	1.35273	0.43	0.201	7.17e-36	Diffing.spg-2	MTFR2
RACGAP1	2.36e-40	1.35176	0.426	0.198	1.03e-35	Diffing.spg-2	RACGAP1
MSH2	1.66e-66	1.35024	0.584	0.259	7.25e-62	Diffing.spg-2	MSH2
FARSB	1.51e-64	1.34928	0.6	0.293	6.62e-60	Diffing.spg-2	FARSB
FHL2	2.14e-28	1.348	0.362	0.179	9.37e-24	Diffing.spg-2	FHL2
CEP551	4.24e-36	1.347	0.328	0.133	1.86e-31	Diffing.spg-2	CEP55
SSX3	2.55e-118	1.34632	0.807	0.354	1.12e-113	Diffing.spg-2	SSX3
RADIL	4.15e-27	1.34423	0.297	0.134	1.82e-22	Diffing.spg-2	RADIL
CDC45	1.22e-66	1.33739	0.624	0.296	5.34e-62	Diffing.spg-2	CDC45
GCSH1	5.72e-93	1.33462	0.815	0.534	2.5e-88	Diffing.spg-2	GCSH
NOP16	4.15e-52	1.33385	0.538	0.265	1.81e-47	Diffing.spg-2	NOP16
PRR131	5.56e-58	1.33374	0.564	0.267	2.43e-53	Diffing.spg-2	PRR13
DNAJC9	2.43e-103	1.33284	0.852	0.587	1.06e-98	Diffing.spg-2	DNAJC9
KIAA1524	3.66e-22	1.32951	0.285	0.14	1.6e-17	Diffing.spg-2	KIAA1524
FOXM11	2.01e-30	1.32868	0.314	0.137	8.79e-26	Diffing.spg-2	FOXM1
CTBP21	1.12e-69	1.32642	0.667	0.356	4.92e-65	Diffing.spg-2	CTBP2
HSP90B1	7.62e-101	1.32456	0.856	0.533	3.33e-96	Diffing.spg-2	HSP90B1
SLC25A111	4.62e-54	1.32447	0.564	0.285	2.02e-49	Diffing.spg-2	SLC25A11
MND1	4.93e-126	1.32361	0.908	0.666	2.16e-121	Diffing.spg-2	MND1
MRPL20	1.17e-165	1.32299	0.968	0.772	5.13e-161	Diffing.spg-2	MRPL20
GPC41	1.42e-41	1.3215	0.497	0.261	6.23e-37	Diffing.spg-2	GPC4
BRI3BP1	6.32e-36	1.32074	0.439	0.226	2.76e-31	Diffing.spg-2	BRI3BP
DLGAP5	2.12e-39	1.3204	0.443	0.216	9.28e-35	Diffing.spg-2	DLGAP5
HOMER21	7.64e-38	1.31764	0.443	0.224	3.34e-33	Diffing.spg-2	HOMER2
OIP5	2.24e-67	1.31436	0.693	0.388	9.8e-63	Diffing.spg-2	OIP5
NIFK	1.09e-107	1.3113	0.863	0.568	4.76e-103	Diffing.spg-2	NIFK
DPH2	4.67e-50	1.30847	0.49	0.221	2.04e-45	Diffing.spg-2	DPH2
MYL6	6.41e-125	1.3067	0.92	0.647	2.8e-120	Diffing.spg-2	MYL6
POLR2D	2.44e-77	1.29915	0.728	0.393	1.07e-72	Diffing.spg-2	POLR2D
SLBP	2.99e-86	1.29902	0.834	0.74	1.31e-81	Diffing.spg-2	SLBP
HIST1H2AA	1.04e-33	1.29357	0.451	0.248	4.56e-29	Diffing.spg-2	HIST1H2AA
HYOU11	1.27e-37	1.29106	0.465	0.24	5.57e-33	Diffing.spg-2	HYOU1
FBXW21	8.32e-87	1.28993	0.778	0.414	3.64e-82	Diffing.spg-2	FBXW2
RPE	9.84e-33	1.28457	0.36	0.165	4.31e-28	Diffing.spg-2	RPE
BUB1	3.3e-26	1.28301	0.331	0.162	1.44e-21	Diffing.spg-2	BUB1
SYNC	5.89e-36	1.27991	0.469	0.248	2.57e-31	Diffing.spg-2	SYNC
RBBP4	9.12e-96	1.27846	0.834	0.558	3.99e-91	Diffing.spg-2	RBBP4
CHCHD10	7.23e-42	1.27597	0.369	0.145	3.16e-37	Diffing.spg-2	CHCHD10
GPATCH41	3.8e-67	1.27592	0.66	0.347	1.66e-62	Diffing.spg-2	GPATCH4
PTPN2	6.38e-77	1.27514	0.766	0.498	2.79e-72	Diffing.spg-2	PTPN2
WEE1	2.53e-44	1.27377	0.503	0.251	1.1e-39	Diffing.spg-2	WEE1
KIF15	5.95e-33	1.27183	0.349	0.155	2.6e-28	Diffing.spg-2	KIF15
HSPA5	9.96e-108	1.27148	0.872	0.559	4.36e-103	Diffing.spg-2	HSPA5
NCAPH21	1.68e-62	1.27019	0.683	0.387	7.35e-58	Diffing.spg-2	NCAPH2
ZNF711	1.59e-36	1.26777	0.344	0.139	6.97e-32	Diffing.spg-2	ZNF711
SOHLH21	4.15e-57	1.26548	0.533	0.231	1.81e-52	Diffing.spg-2	SOHLH2
TTC4	9.95e-23	1.26489	0.25	0.109	4.35e-18	Diffing.spg-2	TTC4
SNHG16	6.91e-18	1.26368	0.276	0.148	3.02e-13	Diffing.spg-2	SNHG16
SNRPB	1.1e-151	1.26272	0.965	0.76	4.82e-147	Diffing.spg-2	SNRPB
IDI1	4.62e-67	1.25761	0.642	0.316	2.02e-62	Diffing.spg-2	IDI1
SRP9	2.62e-101	1.25611	0.837	0.455	1.15e-96	Diffing.spg-2	SRP9
SNX1	3.34e-39	1.25421	0.469	0.241	1.46e-34	Diffing.spg-2	SNX1
TEX91	8.99e-44	1.2502	0.557	0.307	3.93e-39	Diffing.spg-2	TEX9
APRT1	4.01e-147	1.24864	0.956	0.776	1.75e-142	Diffing.spg-2	APRT
TCTN11	6.12e-65	1.24777	0.584	0.252	2.68e-60	Diffing.spg-2	TCTN1
TOP2A	6.5e-95	1.2468	0.778	0.391	2.85e-90	Diffing.spg-2	TOP2A
SLC35B3	1.24e-23	1.24612	0.257	0.111	5.43e-19	Diffing.spg-2	SLC35B3
TMEM107	5.97e-76	1.24423	0.644	0.279	2.61e-71	Diffing.spg-2	TMEM107
RBPMS21	4.06e-29	1.24363	0.379	0.192	1.77e-24	Diffing.spg-2	RBPMS2
EXOSC51	4.85e-55	1.23892	0.606	0.316	2.12e-50	Diffing.spg-2	EXOSC5
PIDD1	3.32e-25	1.23804	0.312	0.146	1.45e-20	Diffing.spg-2	PIDD1
CAD	3.42e-23	1.23745	0.253	0.109	1.5e-18	Diffing.spg-2	CAD
KCTD201	6.68e-34	1.23705	0.455	0.242	2.92e-29	Diffing.spg-2	KCTD20
RAD51	4.4e-45	1.23618	0.549	0.297	1.92e-40	Diffing.spg-2	RAD51
HMBS1	5.31e-62	1.23454	0.656	0.352	2.32e-57	Diffing.spg-2	HMBS
SH3BGRL32	1.17e-51	1.23084	0.568	0.283	5.14e-47	Diffing.spg-2	SH3BGRL3
RAB40B	4.73e-21	1.23019	0.25	0.114	2.07e-16	Diffing.spg-2	RAB40B
SAAL1	1.38e-38	1.22883	0.446	0.212	6.04e-34	Diffing.spg-2	SAAL1
PAK1IP1	3.02e-58	1.22878	0.615	0.316	1.32e-53	Diffing.spg-2	PAK1IP1
INIP	5.3e-28	1.2278	0.318	0.142	2.32e-23	Diffing.spg-2	INIP
ST3GAL5	4.41e-27	1.22638	0.324	0.151	1.93e-22	Diffing.spg-2	ST3GAL5
TRIAP1	3.03e-55	1.22522	0.578	0.276	1.33e-50	Diffing.spg-2	TRIAP1
SPOPL	1.54e-26	1.2244	0.275	0.116	6.76e-22	Diffing.spg-2	SPOPL
BRCA1	1.74e-76	1.22417	0.667	0.311	7.63e-72	Diffing.spg-2	BRCA1
C9orf142	1.53e-30	1.22194	0.381	0.187	6.71e-26	Diffing.spg-2	C9orf142
RFC2	3.36e-53	1.22176	0.676	0.409	1.47e-48	Diffing.spg-2	RFC2
WDR77	5.42e-41	1.2216	0.517	0.271	2.37e-36	Diffing.spg-2	WDR77
RMI1	9.3e-31	1.22064	0.404	0.207	4.07e-26	Diffing.spg-2	RMI1
DIMT1	1.04e-30	1.21784	0.413	0.21	4.55e-26	Diffing.spg-2	DIMT1
NDC80	3.68e-31	1.21669	0.374	0.178	1.61e-26	Diffing.spg-2	NDC80
ANKRD391	1.04e-26	1.21514	0.299	0.132	4.57e-22	Diffing.spg-2	ANKRD39
TULP31	4.95e-69	1.21476	0.728	0.435	2.17e-64	Diffing.spg-2	TULP3
CPD	1.53e-23	1.21433	0.302	0.145	6.68e-19	Diffing.spg-2	CPD
ARL6IP1	1.42e-55	1.21297	0.711	0.442	6.19e-51	Diffing.spg-2	ARL6IP1
RECK	2.04e-38	1.2118	0.365	0.149	8.91e-34	Diffing.spg-2	RECK
NUCB1	1.93e-44	1.21097	0.51	0.252	8.46e-40	Diffing.spg-2	NUCB1
HNRNPR	1.33e-109	1.21092	0.911	0.672	5.8e-105	Diffing.spg-2	HNRNPR
IQCC	1.48e-20	1.20765	0.257	0.12	6.48e-16	Diffing.spg-2	IQCC
ACP2	2.17e-36	1.20712	0.315	0.117	9.48e-32	Diffing.spg-2	ACP2
DDB21	7.86e-26	1.20605	0.315	0.15	3.44e-21	Diffing.spg-2	DDB2
PPP5C1	2.54e-38	1.20582	0.474	0.24	1.11e-33	Diffing.spg-2	PPP5C
CDCA7	4.84e-31	1.20348	0.42	0.221	2.12e-26	Diffing.spg-2	CDCA7
SORL1	1.16e-24	1.20319	0.276	0.122	5.1e-20	Diffing.spg-2	SORL1
PSMB3	5.88e-78	1.1979	0.791	0.498	2.57e-73	Diffing.spg-2	PSMB3
GGH	6.4e-114	1.19787	0.935	0.736	2.8e-109	Diffing.spg-2	GGH
GAGE12E1	8.03e-13	1.19751	0.339	0.216	3.51e-08	Diffing.spg-2	GAGE12E
SMC6	6.19e-83	1.19741	0.831	0.549	2.71e-78	Diffing.spg-2	SMC6
TSR1	6.39e-61	1.19736	0.679	0.396	2.8e-56	Diffing.spg-2	TSR1
CASP8AP2	6.85e-68	1.19569	0.709	0.393	3e-63	Diffing.spg-2	CASP8AP2
MLEC1	9.9e-78	1.19567	0.802	0.552	4.33e-73	Diffing.spg-2	MLEC
CCND11	1.99e-39	1.1956	0.484	0.246	8.72e-35	Diffing.spg-2	CCND1
VCPKMT1	6.52e-31	1.19304	0.439	0.235	2.85e-26	Diffing.spg-2	VCPKMT
UNK1	4.68e-74	1.1927	0.753	0.417	2.05e-69	Diffing.spg-2	UNK
FEZ2	8.11e-56	1.1914	0.637	0.337	3.55e-51	Diffing.spg-2	FEZ2
ANLN	8.64e-25	1.18961	0.298	0.139	3.78e-20	Diffing.spg-2	ANLN
SUV39H2	9.87e-68	1.18352	0.709	0.399	4.32e-63	Diffing.spg-2	SUV39H2
GAGE12F	1.49e-14	1.18154	0.443	0.367	6.51e-10	Diffing.spg-2	GAGE12F
PPP1R14A	7.97e-60	1.18032	0.557	0.241	3.49e-55	Diffing.spg-2	PPP1R14A
SAMD1	2.78e-27	1.17978	0.35	0.17	1.22e-22	Diffing.spg-2	SAMD1
PRDM41	9.99e-27	1.17786	0.336	0.161	4.37e-22	Diffing.spg-2	PRDM4
E2F11	1.28e-37	1.17672	0.574	0.367	5.59e-33	Diffing.spg-2	E2F1
YDJC1	6.7e-38	1.17484	0.443	0.212	2.93e-33	Diffing.spg-2	YDJC
POLR3H	3.98e-69	1.1747	0.744	0.446	1.74e-64	Diffing.spg-2	POLR3H
PCGF2	1.4e-23	1.17448	0.326	0.163	6.11e-19	Diffing.spg-2	PCGF2
ZWILCH	6.46e-55	1.17419	0.644	0.353	2.83e-50	Diffing.spg-2	ZWILCH
STMND1	1.92e-30	1.17032	0.326	0.139	8.41e-26	Diffing.spg-2	STMND1
HAUS4	8.26e-22	1.16978	0.337	0.182	3.61e-17	Diffing.spg-2	HAUS4
C16orf741	2.19e-16	1.16696	0.262	0.139	9.56e-12	Diffing.spg-2	C16orf74
GMPPB	5.87e-19	1.16549	0.26	0.124	2.57e-14	Diffing.spg-2	GMPPB
DKC1	5.86e-90	1.16523	0.859	0.617	2.57e-85	Diffing.spg-2	DKC1
UTP15	4.96e-20	1.1632	0.288	0.143	2.17e-15	Diffing.spg-2	UTP15
EML1	1.82e-18	1.16106	0.275	0.14	7.97e-14	Diffing.spg-2	EML1
SLC31A1	7.96e-34	1.16097	0.436	0.219	3.48e-29	Diffing.spg-2	SLC31A1
CKS1B	1.21e-128	1.1607	0.951	0.801	5.28e-124	Diffing.spg-2	CKS1B
SSR4	2.05e-137	1.15752	0.961	0.724	8.97e-133	Diffing.spg-2	SSR4
PRPS1	2.01e-24	1.1565	0.328	0.163	8.8e-20	Diffing.spg-2	PRPS1
ZNF136	8.78e-30	1.15636	0.368	0.173	3.84e-25	Diffing.spg-2	ZNF136
SYCE2	2.01e-68	1.15551	0.554	0.216	8.81e-64	Diffing.spg-2	SYCE2
RTN3	1.03e-96	1.15421	0.898	0.644	4.52e-92	Diffing.spg-2	RTN3
HELLS	6.33e-79	1.15347	0.823	0.536	2.77e-74	Diffing.spg-2	HELLS
STMN1	2.27e-168	1.15202	0.994	0.907	9.93e-164	Diffing.spg-2	STMN1
MBTPS11	8.4e-27	1.15154	0.424	0.234	3.67e-22	Diffing.spg-2	MBTPS1
FAM98C	9.98e-27	1.15016	0.372	0.192	4.37e-22	Diffing.spg-2	FAM98C
CCNE1	9.57e-27	1.15003	0.385	0.2	4.19e-22	Diffing.spg-2	CCNE1
DESI2	1.5e-71	1.14942	0.815	0.643	6.57e-67	Diffing.spg-2	DESI2
EIF3K1	2.38e-92	1.14929	0.875	0.58	1.04e-87	Diffing.spg-2	EIF3K
ECT2	9.45e-29	1.14925	0.362	0.173	4.14e-24	Diffing.spg-2	ECT2
MPDU1	6.62e-33	1.14839	0.42	0.211	2.9e-28	Diffing.spg-2	MPDU1
MYBL21	1.11e-43	1.14816	0.605	0.374	4.85e-39	Diffing.spg-2	MYBL2
BOLA2	1.47e-10	1.14669	0.311	0.213	6.41e-06	Diffing.spg-2	BOLA2
1961-09-01	5.21e-19	1.14664	0.295	0.156	2.28e-14	Diffing.spg-2	2024-09-06
CCDC1371	4.35e-51	1.14634	0.667	0.397	1.9e-46	Diffing.spg-2	CCDC137
KMT5B1	1.77e-60	1.14485	0.724	0.48	7.76e-56	Diffing.spg-2	KMT5B
YY2	4.57e-53	1.14444	0.69	0.435	2e-48	Diffing.spg-2	YY2
CHEK1	1.1e-49	1.14376	0.615	0.335	4.83e-45	Diffing.spg-2	CHEK1
APLP2	5.29e-108	1.14203	0.933	0.737	2.32e-103	Diffing.spg-2	APLP2
MDM11	6.62e-27	1.14068	0.411	0.229	2.9e-22	Diffing.spg-2	MDM1
FAM96A	2.98e-26	1.14048	0.456	0.287	1.3e-21	Diffing.spg-2	FAM96A
C1orf43	8.92e-75	1.13799	0.798	0.487	3.9e-70	Diffing.spg-2	C1orf43
DCAF7	2.07e-46	1.13602	0.606	0.346	9.05e-42	Diffing.spg-2	DCAF7
ERI2	8.64e-30	1.1357	0.317	0.135	3.78e-25	Diffing.spg-2	ERI2
IMPDH2	2.21e-66	1.13537	0.798	0.569	9.68e-62	Diffing.spg-2	IMPDH2
CNIH1	7.26e-59	1.1353	0.693	0.423	3.18e-54	Diffing.spg-2	CNIH1
CENPF	7.75e-80	1.13436	0.868	0.637	3.39e-75	Diffing.spg-2	CENPF
DFFA	3.66e-39	1.13307	0.513	0.274	1.6e-34	Diffing.spg-2	DFFA
RPL231	6.04e-136	1.13204	0.952	0.84	2.64e-131	Diffing.spg-2	RPL23
NAT10	2.98e-24	1.13169	0.283	0.128	1.3e-19	Diffing.spg-2	NAT10
NFIX	3.41e-20	1.13159	0.291	0.148	1.49e-15	Diffing.spg-2	NFIX
TRUB21	3.18e-32	1.13153	0.43	0.222	1.39e-27	Diffing.spg-2	TRUB2
SIRT3	6.41e-21	1.13094	0.263	0.123	2.81e-16	Diffing.spg-2	SIRT3
TEX11	1.62e-30	1.12936	0.327	0.14	7.08e-26	Diffing.spg-2	TEX11
CHAF1B	3.57e-25	1.12422	0.31	0.143	1.56e-20	Diffing.spg-2	CHAF1B
LARP1	1.3e-41	1.12366	0.533	0.285	5.7e-37	Diffing.spg-2	LARP1
SQLE	1.9e-96	1.12214	0.904	0.673	8.32e-92	Diffing.spg-2	SQLE
DCAF4	1.8e-26	1.12153	0.356	0.18	7.86e-22	Diffing.spg-2	DCAF4
RPIA	2.31e-48	1.11807	0.609	0.341	1.01e-43	Diffing.spg-2	RPIA
MSH61	2.58e-37	1.1179	0.58	0.361	1.13e-32	Diffing.spg-2	MSH6
CHAMP1	2.95e-24	1.11756	0.336	0.17	1.29e-19	Diffing.spg-2	CHAMP1
CHRNA5	3.75e-30	1.11741	0.404	0.203	1.64e-25	Diffing.spg-2	CHRNA5
PRKRIR	4.73e-17	1.11538	0.312	0.179	2.07e-12	Diffing.spg-2	PRKRIR
TKFC1	2.02e-30	1.11487	0.413	0.207	8.86e-26	Diffing.spg-2	TKFC
MBD41	1.98e-84	1.11444	0.855	0.567	8.66e-80	Diffing.spg-2	MBD4
BOLA3	2.62e-62	1.11436	0.689	0.371	1.15e-57	Diffing.spg-2	BOLA3
DPEP3	4.36e-100	1.11426	0.916	0.655	1.91e-95	Diffing.spg-2	DPEP3
ENOSF1	1.53e-34	1.1142	0.461	0.242	6.71e-30	Diffing.spg-2	ENOSF1
CHMP4B1	5.71e-32	1.11291	0.513	0.317	2.5e-27	Diffing.spg-2	CHMP4B
C20orf271	3.55e-67	1.11249	0.738	0.418	1.55e-62	Diffing.spg-2	C20orf27
NOMO1	4.28e-17	1.11206	0.25	0.125	1.87e-12	Diffing.spg-2	NOMO1
CRK	1.7e-49	1.1115	0.68	0.46	7.45e-45	Diffing.spg-2	CRK
NOP14	6.28e-23	1.11097	0.326	0.167	2.75e-18	Diffing.spg-2	NOP14
SRRM2-AS1	1.92e-36	1.10989	0.464	0.232	8.4e-32	Diffing.spg-2	SRRM2-AS1
GAGE13	8.14e-15	1.10966	0.557	0.435	3.56e-10	Diffing.spg-2	GAGE13
TMEM2031	1.18e-26	1.10965	0.439	0.257	5.16e-22	Diffing.spg-2	TMEM203
ATP6V1G2-DDX39B	2.96e-10	1.10886	0.256	0.164	1.3e-05	Diffing.spg-2	ATP6V1G2-DDX39B
KCTD9	6.81e-33	1.10848	0.435	0.22	2.98e-28	Diffing.spg-2	KCTD9
PPIL11	2.42e-61	1.10646	0.734	0.465	1.06e-56	Diffing.spg-2	PPIL1
YWHAQ1	4.43e-145	1.10284	0.975	0.874	1.94e-140	Diffing.spg-2	YWHAQ
MAP3K7	1.81e-31	1.10275	0.48	0.269	7.94e-27	Diffing.spg-2	MAP3K7
SPAG5	1.52e-29	1.10142	0.39	0.195	6.64e-25	Diffing.spg-2	SPAG5
PKMYT1	1.39e-45	1.10014	0.516	0.25	6.09e-41	Diffing.spg-2	PKMYT1
TXNDC15	1.66e-52	1.09887	0.673	0.399	7.28e-48	Diffing.spg-2	TXNDC15
HSPA1A	7.93e-20	1.09871	0.401	0.232	3.47e-15	Diffing.spg-2	HSPA1A
DHX29	1.96e-77	1.09863	0.831	0.553	8.59e-73	Diffing.spg-2	DHX29
SF3B3	6.6e-28	1.09746	0.398	0.204	2.89e-23	Diffing.spg-2	SF3B3
SPTY2D1	3.09e-21	1.09695	0.334	0.179	1.35e-16	Diffing.spg-2	SPTY2D1
TSEN541	2.24e-40	1.09644	0.597	0.379	9.82e-36	Diffing.spg-2	TSEN54
GAGE12J	8.4e-12	1.0961	0.516	0.402	3.67e-07	Diffing.spg-2	GAGE12J
SNHG29	1.55e-15	1.09318	0.327	0.204	6.77e-11	Diffing.spg-2	SNHG29
NOC3L	5.53e-51	1.09284	0.656	0.393	2.42e-46	Diffing.spg-2	NOC3L
ESX1	2.92e-38	1.09259	0.66	0.54	1.28e-33	Diffing.spg-2	ESX1
CST61	2.36e-29	1.09174	0.442	0.241	1.03e-24	Diffing.spg-2	CST6
NARS	3.44e-35	1.09164	0.5	0.281	1.51e-30	Diffing.spg-2	NARS
FNBP1	6.21e-38	1.09135	0.592	0.377	2.72e-33	Diffing.spg-2	FNBP1
POLD1	1.01e-22	1.09106	0.438	0.269	4.44e-18	Diffing.spg-2	POLD1
UTP23	8.26e-27	1.0891	0.339	0.16	3.61e-22	Diffing.spg-2	UTP23
GTPBP4	5.96e-69	1.08844	0.804	0.56	2.61e-64	Diffing.spg-2	GTPBP4
GNL3	4.07e-66	1.08826	0.804	0.592	1.78e-61	Diffing.spg-2	GNL3
DCPS	4.98e-36	1.08732	0.469	0.24	2.18e-31	Diffing.spg-2	DCPS
IKBIP	8.88e-22	1.08601	0.256	0.114	3.88e-17	Diffing.spg-2	IKBIP
MAP4K3	3.54e-18	1.08544	0.302	0.166	1.55e-13	Diffing.spg-2	MAP4K3
NRAS	2.98e-23	1.08314	0.311	0.152	1.3e-18	Diffing.spg-2	NRAS
PRPSAP2	3.78e-57	1.0821	0.735	0.481	1.65e-52	Diffing.spg-2	PRPSAP2
ELK1	2.77e-17	1.08056	0.253	0.127	1.21e-12	Diffing.spg-2	ELK1
ESCO2	2.03e-65	1.07933	0.651	0.308	8.89e-61	Diffing.spg-2	ESCO2
HIST1H1A	1.74e-27	1.07906	0.41	0.219	7.6e-23	Diffing.spg-2	HIST1H1A
DIDO1	6.5e-32	1.07867	0.519	0.307	2.84e-27	Diffing.spg-2	DIDO1
TM9SF3	3.57e-35	1.07861	0.499	0.267	1.56e-30	Diffing.spg-2	TM9SF3
QTRTD1	7.77e-16	1.07784	0.282	0.157	3.4e-11	Diffing.spg-2	QTRTD1
CUTC	2.3e-43	1.07775	0.513	0.25	1.01e-38	Diffing.spg-2	CUTC
NDUFA111	8.88e-85	1.07704	0.875	0.612	3.89e-80	Diffing.spg-2	NDUFA11
SS18L21	1.28e-35	1.07703	0.49	0.257	5.6e-31	Diffing.spg-2	SS18L2
PXK	6.59e-28	1.07636	0.452	0.254	2.88e-23	Diffing.spg-2	PXK
VRK1	1.68e-71	1.07607	0.818	0.565	7.35e-67	Diffing.spg-2	VRK1
CKAP5	5.06e-36	1.07474	0.499	0.275	2.21e-31	Diffing.spg-2	CKAP5
OIP5-AS1	4.14e-14	1.07293	0.275	0.16	1.81e-09	Diffing.spg-2	OIP5-AS1
ZNF534	8.35e-18	1.07249	0.26	0.13	3.66e-13	Diffing.spg-2	ZNF534
ITGB3BP	8.02e-48	1.07131	0.695	0.441	3.51e-43	Diffing.spg-2	ITGB3BP
HIST1H4C	4.05e-35	1.07002	0.922	0.861	1.77e-30	Diffing.spg-2	HIST1H4C
C11orf88	6.91e-29	1.06999	0.365	0.178	3.02e-24	Diffing.spg-2	C11orf88
UBE2Q2	2.46e-43	1.06934	0.638	0.423	1.08e-38	Diffing.spg-2	UBE2Q2
H2AFY	1.26e-55	1.069	0.717	0.435	5.53e-51	Diffing.spg-2	H2AFY
WDR901	8.53e-20	1.06766	0.36	0.208	3.73e-15	Diffing.spg-2	WDR90
NSF	7.29e-28	1.06623	0.443	0.248	3.19e-23	Diffing.spg-2	NSF
RPS10-NUDT3	1.73e-10	1.06548	0.251	0.155	7.57e-06	Diffing.spg-2	RPS10-NUDT3
H2AFV	3.76e-93	1.06485	0.914	0.75	1.64e-88	Diffing.spg-2	H2AFV
USP39	2.29e-23	1.06463	0.376	0.207	1e-18	Diffing.spg-2	USP39
DPY30	9.2e-51	1.06361	0.712	0.451	4.02e-46	Diffing.spg-2	DPY30
SGO2	3.88e-13	1.06259	0.251	0.144	1.7e-08	Diffing.spg-2	SGO2
CANX	2.4e-52	1.06084	0.733	0.495	1.05e-47	Diffing.spg-2	CANX
NASP	1.27e-147	1.06013	0.975	0.902	5.54e-143	Diffing.spg-2	NASP
MCM7	3.36e-52	1.05977	0.818	0.65	1.47e-47	Diffing.spg-2	MCM7
PSMA2	5.69e-68	1.05915	0.91	0.712	2.49e-63	Diffing.spg-2	PSMA2
PPAT	4.79e-27	1.05786	0.451	0.256	2.09e-22	Diffing.spg-2	PPAT
MCM5	8.24e-34	1.05784	0.65	0.479	3.61e-29	Diffing.spg-2	MCM5
CFL1	4.4e-172	1.05731	0.999	0.952	1.92e-167	Diffing.spg-2	CFL1
SMC4	1.37e-104	1.05714	0.939	0.845	5.98e-100	Diffing.spg-2	SMC4
HNRNPAB	1.33e-51	1.05527	0.73	0.502	5.81e-47	Diffing.spg-2	HNRNPAB
AUTS2	1.19e-25	1.05447	0.347	0.17	5.2e-21	Diffing.spg-2	AUTS2
EIF4A11	5.52e-58	1.05306	0.923	0.766	2.41e-53	Diffing.spg-2	EIF4A1
GAGE11	1.22e-60	1.05267	0.872	0.628	5.34e-56	Diffing.spg-2	GAGE1
AAGAB	1.28e-30	1.0519	0.513	0.311	5.58e-26	Diffing.spg-2	AAGAB
RAD18	9.07e-16	1.05118	0.278	0.155	3.97e-11	Diffing.spg-2	RAD18
COPS81	1.86e-94	1.0501	0.914	0.727	8.15e-90	Diffing.spg-2	COPS8
AC006277.21	6.21e-15	1.0499	0.275	0.154	2.72e-10	Diffing.spg-2	AC006277.2
SNRPD3	1.12e-84	1.04961	0.882	0.697	4.88e-80	Diffing.spg-2	SNRPD3
KIF2C	1.4e-42	1.04862	0.626	0.394	6.11e-38	Diffing.spg-2	KIF2C
MVK	4.91e-28	1.04787	0.419	0.22	2.15e-23	Diffing.spg-2	MVK
RHOXF2	8.07e-12	1.0477	0.424	0.338	3.53e-07	Diffing.spg-2	RHOXF2
DDX21	1.84e-46	1.04575	0.651	0.403	8.06e-42	Diffing.spg-2	DDX21
CRELD2	6.19e-61	1.04476	0.75	0.541	2.71e-56	Diffing.spg-2	CRELD2
MED30	4.91e-47	1.04428	0.507	0.229	2.15e-42	Diffing.spg-2	MED30
TMEM138	6.68e-24	1.04323	0.362	0.187	2.92e-19	Diffing.spg-2	TMEM138
[truncated: 10,504 more rows]

## Sheet: GO enrichments
	group	Description	pvalue	ratio	geneID
GO:0019731	C1	antibacterial humoral response	0.00222689	10.5263	SPINK5/CTSG
GO:0019730	C1	regulation of cell growth	0.00779467	10.5263	APBB1
GO:0002002	C1	regulation of angiotensin levels in blood	0.0100258	5.26316	CTSG
GO:0002775	C1	antimicrobial peptide production	0.0110231	5.26316	SPINK5
GO:0044848	C1	biological phase	0.0110231	5.26316	SPINK5
GO:0045687	C2	positive regulation of glial cell differentiation	5.65e-06	20	ID2/SERPINE2/NKX6-2
GO:0014015	C2	positive regulation of gliogenesis	2.35e-05	20	ID2/SERPINE2/NKX6-2
GO:0045685	C2	regulation of glial cell differentiation	3.1e-05	20	ID2/SERPINE2/NKX6-2
GO:0048711	C2	positive regulation of astrocyte differentiation	4.58e-05	13.3333	ID2/SERPINE2
GO:0014013	C2	regulation of gliogenesis	8.33e-05	20	ID2/SERPINE2/NKX6-2
GO:0061157	C3	mRNA destabilization	0.00543395	15.3846	DND1/NANOS2
GO:0050779	C3	RNA destabilization	0.00569591	15.3846	DND1/NANOS2
GO:0061014	C3	positive regulation of mRNA catabolic process	0.00569591	15.3846	DND1/NANOS2
GO:0060965	C3	negative regulation of miRNA-mediated gene silencing	0.00823823	7.69231	DND1
GO:0072488	C3	ammonium transmembrane transport	0.00823823	7.69231	RHCE
GO:0060840	C4	artery development	3.26e-06	22.2222	HES1/ADAMTS6/CITED2/FOXC2
GO:0001933	C4	negative regulation of protein phosphorylation	7.57e-06	27.7778	CAMK2N1/SPRY1/HHEX/DUSP6/SOCS1
GO:0001822	C4	kidney development	8.86e-06	27.7778	HES1/SPRY1/ADAMTS6/GFRA1/FOXC2
GO:0072001	C4	renal system development	1.03e-05	27.7778	HES1/SPRY1/ADAMTS6/GFRA1/FOXC2
GO:0042326	C4	negative regulation of phosphorylation	1.08e-05	27.7778	CAMK2N1/SPRY1/HHEX/DUSP6/SOCS1
GO:0090200	C5	positive regulation of release of cytochrome c from mitochondria	0.0002264	11.7647	BID/BIK
GO:0090199	C5	regulation of release of cytochrome c from mitochondria	0.000739246	11.7647	BID/BIK
GO:0001836	C5	release of cytochrome c from mitochondria	0.00114326	11.7647	BID/BIK
GO:0010822	C5	positive regulation of mitochondrion organization	0.00203948	11.7647	BID/BIK
GO:0008637	C5	apoptotic mitochondrial changes	0.00432522	11.7647	BID/BIK
GO:0051983	C6	regulation of chromosome segregation	7.65e-18	55.5556	NUF2/SPC25/NCAPG/CDK1/MKI67/PLK1/AURKB/BIRC5/UBE2C/SPC24
GO:1905818	C6	regulation of chromosome separation	1.61e-15	44.4444	NUF2/SPC25/NCAPG/PLK1/AURKB/BIRC5/UBE2C/SPC24
GO:0051304	C6	chromosome separation	3.42e-15	44.4444	NUF2/SPC25/NCAPG/PLK1/AURKB/BIRC5/UBE2C/SPC24
GO:0140014	C6	mitotic nuclear division	1.4e-14	55.5556	NUF2/SPC25/NCAPG/CDK1/MKI67/PLK1/AURKB/BIRC5/UBE2C/SPC24
GO:0033045	C6	regulation of sister chromatid segregation	2.71e-14	44.4444	NUF2/SPC25/CDK1/PLK1/AURKB/BIRC5/UBE2C/SPC24
GO:0051785	C7	positive regulation of nuclear division	0.00115933	12.5	STRA8/PRAP1
GO:0051321	C7	meiotic cell cycle	0.0016835	18.75	STRA8/FAM9C/TEX19
GO:0000280	C7	nuclear division	0.0056601	18.75	STRA8/PRAP1/TEX19
GO:0051783	C7	regulation of nuclear division	0.0066449	12.5	STRA8/PRAP1
GO:0022412	C7	cellular process involved in reproduction in multicellular organism	0.00679214	18.75	STRA8/FAM9C/TEX19
